# Supplementary material for: Novel miRNA-mRNA interactions conserved in essential cancer pathways
Source: Sci Rep. 2017 Apr 7;7:46101. doi: 10.1038/srep46101 (PMC5384238; doi:10.1038/srep46101)
Supplement: Supplementary Table 2 [file srep46101-s2.xls]

## Sheet: a. BLCA
Bladder Urothelial Carcinoma revelant pathways
Pathway	t-test P.value	Odd Ratio	Random t-test P.value	Random Odd Ratio
Telomeres	9.75e-06	3.2318	1	0.97233
Apoptosis	0.000136195	0.494082	0.290661	1.18507
Cell cycle	0.0182284	1.2488	0.843823	1.02013
DNA Replication	0.0498503	1.50349	0.258173	0.746161
Necrosis	0.0881901	0.291469	0.598534	1.34676
Senescence	0.274786	1.21518	0.155458	1.28931
DDR	1	0.994476	0.67073	1.09882

## Sheet: b. BRCA
Breast Invasive Carcinoma relevant pathways
Pathway	t-test P.value	Odd Ratio	Random t-test P.value	Random Odd Ratio
Apoptosis	0.00233986	0.572589	0.741884	0.936185
Telomeres	0.00257199	2.25701	0.412694	1.29927
Cell cycle	0.0979819	1.17128	1	0.995201
Necrosis	0.134366	0.302683	0.797604	0.757221
Senescence	0.141059	1.30127	0.629799	0.900034
DNA Replication	0.309956	1.2538	0.424633	1.18839
DDR	0.39393	0.813486	0.284158	1.24269

## Sheet: c. CHOL
Cholangiocarcinoma relevant pathways
Pathway	t-test P.value	Odd Ratio	Random t-test P.value	Random Odd Ratio
Apoptosis	4.08907e-07	0.452863	0.504323	1.1121
Cell cycle	0.000142261	0.710572	0.530407	1.05921
Senescence	0.00146068	0.57417	1	0.989956
DDR	0.00792228	0.582024	0.568404	0.877974
Telomeres	0.0118301	0.466381	1	1.00873
DNA Replication	0.0719203	0.67712	0.541499	1.14443
Necrosis	0.381692	0.588089	0.485047	1.41264

## Sheet: d. ESCA
Esophageal Carcinoma relevant pathways
Pathway	t-test P.value	Odd Ratio	Random t-test P.value	Random Odd Ratio
Cell cycle	4.6882e-08	1.69462	0.704218	0.955145
DNA Replication	9.47751e-07	2.7795	0.535329	1.16365
Telomeres	1.38473e-05	3.22622	0.212082	0.563638
Apoptosis	0.119855	0.739229	0.111082	0.73102
Necrosis	0.28723	0.404108	1	1.01102
DDR	0.907755	1.03272	1	1.00012
Senescence	0.920931	1.0111	0.674737	0.898004

## Sheet: e. HNSC
Head and Neck squamous cell carcinoma relevant pathways
Pathway	t-test P.value	Odd Ratio	Random t-test P.value	Random Odd Ratio
Apoptosis	2.56592e-07	0.328763	0.931056	0.96659
DDR	0.0181589	0.521412	0.176894	0.694991
Necrosis	0.065833	0.170838	0.785806	1.19737
Senescence	0.0670425	0.663176	0.41231	1.18736
DNA Replication	0.480051	1.16823	0.811332	0.919371
Telomeres	0.876414	1.07001	1	0.944958
Cell cycle	0.918904	1.01064	0.875087	1.01577

## Sheet: f. KICH
Kidney Chromophobe relevant pathways
Pathway	t-test P.value	Odd Ratio	Random t-test P.value	Random Odd Ratio
Cell cycle	6.76684e-17	0.392253	0.483194	0.929223
DDR	1.90663e-08	0.190723	0.205874	1.28775
Senescence	1.63702e-05	0.396379	0.239182	1.24829
DNA Replication	7.15115e-05	0.335453	0.427539	0.808904
Apoptosis	0.0011479	0.570044	0.0721142	0.724326
Telomeres	0.00132255	0.287187	0.73712	1.10763
Necrosis	0.473666	0.58646	0.439271	1.54109

## Sheet: g. KIRC
Kidney renal clear cell carcinoma relevant pathways
Pathway	t-test P.value	Odd Ratio	Random t-test P.value	Random Odd Ratio
Cell cycle	1.56043e-06	0.663183	0.180184	1.12653
Senescence	1.59532e-05	0.489596	0.309234	0.835068
Apoptosis	0.000244221	0.59245	0.28513	1.1654
Telomeres	0.00669707	0.474862	0.113191	1.6071
DNA Replication	0.0146998	0.61078	0.372447	0.829642
Necrosis	0.0539913	0.394121	0.180549	1.95453
DDR	0.117574	0.745735	1	0.982754

## Sheet: h. KIRP
Kidney renal papillary cell carcinoma relevant pathways
Pathway	t-test P.value	Odd Ratio	Random t-test P.value	Random Odd Ratio
Senescence	1.89556e-05	0.501829	0.519398	1.14154
Apoptosis	0.0467116	0.749742	0.759156	1.06345
DNA Replication	0.0955135	1.48047	0.457976	1.20997
Cell cycle	0.116022	0.868655	0.304402	1.10783
Telomeres	0.273287	0.739633	0.52385	1.32146
Necrosis	0.373365	1.63356	0.0315318	4.32682
DDR	0.622124	0.901349	0.0481003	1.54724

## Sheet: i. LIHC
Liver Hepatocellular Carcinoma relevant pathways
Pathway	t-test P.value	Odd Ratio	Random t-test P.value	Random Odd Ratio
Apoptosis	0.0001065	0.459213	0.248616	0.792166
Cell cycle	0.00476576	1.32092	0.184362	1.14572
DNA Replication	0.0122273	1.7269	0.809164	1.06106
Necrosis	0.0654502	0.173275	0.0970466	0.202198
Telomeres	0.158304	1.52754	0.723872	1.11355
Senescence	0.334011	0.805019	1	0.996699
DDR	1	0.979213	0.369019	1.20216

## Sheet: j. LUAD
Lung Adenocarcinoma relevant pathways
Pathway	t-test P.value	Odd Ratio	Random t-test P.value	Random Odd Ratio
Apoptosis	6.02624e-09	0.32151	0.873008	1.02347
Necrosis	0.0145847	0.127423	0.127651	0.297415
DDR	0.0619085	0.647143	0.603572	0.882261
Telomeres	0.148166	1.51323	0.196962	1.47054
Senescence	0.475627	0.862542	0.849771	0.952825
DNA Replication	0.826763	1.05782	0.824594	1.05015
Cell cycle	0.96235	1.00477	0.190174	0.874922

[truncated: 5 more sheets: k. LUSC, l. PRAD, m. STAD, n. THCA, o. UCEC]
