# Supplementary material for: Novel miRNA-mRNA interactions conserved in essential cancer pathways
Source: Sci Rep. 2017 Apr 7;7:46101. doi: 10.1038/srep46101 (PMC5384238; doi:10.1038/srep46101)
Supplement: Supplementary Table 3 [file srep46101-s3.xls]

## Sheet: Sheet1
Cutoff	N of total entities	Cancer genes	FDR	Odd Ratio	Database
5	226	19	0.00816493	3.13	COSMIC
5	226	37	0.00126094	2.45	NCG
6	191	15	0.0937465	2.89	COSMIC
6	191	32	0.00282909	2.5	NCG
7	169	14	0.0749015	3.1	COSMIC
7	169	29	0.0039581	2.6	NCG
8	147	14	0.0153726	3.56	COSMIC
8	147	27	0.00187178	2.8	NCG
9	131	12	0.0603178	3.4	COSMIC
9	131	21	0.10091	2.36	NCG
10	107	10	0.12411	3.27	COSMIC
10	107	16	0.670364	2.17	NCG
