# Supplementary material for: Novel miRNA-mRNA interactions conserved in essential cancer pathways
Source: Sci Rep. 2017 Apr 7;7:46101. doi: 10.1038/srep46101 (PMC5384238; doi:10.1038/srep46101)
Supplement: Supplementary Table 4 [file srep46101-s4.xls]

## Sheet: Sheet1
Cutoff	N of total entities	cancer miRNAs	FDR	Odd Ratio	Database
5	268	100	1.04206e-28	5.9137	OncomiRDB
6	190	79	3.0003e-25	6.55225	OncomiRDB
7	132	56	1.08924e-17	6.28793	OncomiRDB
8	95	47	5.2476e-18	8.12505	OncomiRDB
9	61	30	3.20955e-11	7.67122	OncomiRDB
10	36	18	7.32627e-07	7.68366	OncomiRDB
