# Supplementary material for: Novel miRNA-mRNA interactions conserved in essential cancer pathways
Source: Sci Rep. 2017 Apr 7;7:46101. doi: 10.1038/srep46101 (PMC5384238; doi:10.1038/srep46101)
Supplement: Supplementary Table 5 [file srep46101-s5.xls]

## Sheet: DDR
Genes	Origin
ATM	DDRProt		Total Genes	118
ATR	DDRProt
ATRIP	DDRProt
BABAM1	DDRProt
BARD1	DDRProt
BLM	DDRProt
BRCA1	DDRProt
BRCA2	DDRProt
BRCC3	DDRProt
BRE	DDRProt
BTRC	DDRProt
CDC25A	DDRProt
CDC25C	DDRProt
CDT1	DDRProt
CHEK1	DDRProt
CHEK2	DDRProt
CLSPN	DDRProt
CUL1	DDRProt
CUL4A	DDRProt
DCLRE1B	DDRProt
DCLRE1C	DDRProt
DDB1	DDRProt
DNA2	DDRProt
DTL	DDRProt
EME1	DDRProt
ERCC1	DDRProt
ERCC2	DDRProt
ERCC3	DDRProt
ERCC4	DDRProt
ERCC5	DDRProt
ERCC6	DDRProt
ERCC8	DDRProt
EXO1	DDRProt
FAM175A	DDRProt
FANCD2	DDRProt
FANCM	DDRProt
FBXO31	DDRProt
H2AFX	DDRProt
HERC2	DDRProt
HNRNPK	DDRProt
HUS1	DDRProt
KAT5	DDRProt
KAT8	DDRProt
LIG4	DDRProt
MAPK3	DDRProt
MAPKAPK2	DDRProt
MDC1	DDRProt
MDM2	DDRProt
MDM4	DDRProt
MLH1	DDRProt
MRE11A	DDRProt
MSH2	DDRProt
MSH3	DDRProt
MSH6	DDRProt
MTA2	DDRProt
MUS81	DDRProt
NBN	DDRProt
NHEJ1	DDRProt
NR4A2	DDRProt
NSMCE2	DDRProt
PALB2	DDRProt
PARP1	DDRProt
PARP2	DDRProt
PAXIP1	DDRProt
PCNA	DDRProt
PIAS1	DDRProt
PIAS4	DDRProt
PLK1	DDRProt
PMS2	DDRProt
PRKDC	DDRProt
RAD1	DDRProt
RAD17	DDRProt
RAD18	DDRProt
RAD23B	DDRProt
RAD50	DDRProt
RAD51	DDRProt
RAD9A	DDRProt
RBBP8	DDRProt
RBX1	DDRProt
RMI1	DDRProt
RNF168	DDRProt
RNF8	DDRProt
RPA1	DDRProt
RPA2	DDRProt
RPA3	DDRProt
SIRT1	DDRProt
SKP1	DDRProt
SLX1A	DDRProt
SLX4	DDRProt
SMARCAL1	DDRProt
SMC1A	DDRProt
SMC5	DDRProt
SMC6	DDRProt
SOX4	DDRProt
TAOK1	DDRProt
TDP1	DDRProt
TDP2	DDRProt
TERF2	DDRProt
TIMELESS	DDRProt
TIPIN	DDRProt
TOP3A	DDRProt
TOPBP1	DDRProt
TP53BP1	DDRProt
TRIM28	DDRProt
TRIP12	DDRProt
UBE2N	DDRProt
UBE2T	DDRProt
UBR5	DDRProt
UIMC1	DDRProt
USP11	DDRProt
WEE1	DDRProt
XPA	DDRProt
XPC	DDRProt
XRCC1	DDRProt
XRCC4	DDRProt
XRCC5	DDRProt
XRCC6	DDRProt
YWHAE	DDRProt

## Sheet: Senescence
Gene	Origin
ACD	Reactome		Total Genes	160
AGO1	Reactome
AGO3	Reactome
AGO4	Reactome
ANAPC1	Reactome
ANAPC10	Reactome
ANAPC11	Reactome
ANAPC15	Reactome
ANAPC16	Reactome
ANAPC2	Reactome
ANAPC4	Reactome
ANAPC5	Reactome
ANAPC7	Reactome
ASF1A	Reactome
ATM	Reactome
BMI1	Reactome
CABIN1	Reactome
CBX2	Reactome
CBX4	Reactome
CBX6	Reactome
CBX8	Reactome
CCNA1	Reactome
CCNA2	Reactome
CCNE1	Reactome
CCNE2	Reactome
CDC16	Reactome
CDC23	Reactome
CDC26	Reactome
CDC27	Reactome
CDK2	Reactome
CDK4	Reactome
CDK6	Reactome
CDKN1A	Reactome
CDKN1B	Reactome
CDKN2A	Reactome
CDKN2A	Reactome
CDKN2B	Reactome
CDKN2C	Reactome
CDKN2D	Reactome
CEBPB	Reactome
CXCL8	Reactome
E2F1	Reactome
E2F2	Reactome
E2F3	Reactome
EED	Reactome
EHMT1	Reactome
EHMT2	Reactome
EP400	Reactome
ERF	Reactome
ETS1	Reactome
ETS2	Reactome
EZH2	Reactome
FOS	Reactome
FZR1	Reactome
H1F0	Reactome
H2AFB1	Reactome
H2AFX	Reactome
H2AFZ	Reactome
H2BFS	Reactome
H3F3A	Reactome
HIRA	Reactome
HIST1H1A	Reactome
HIST1H1B	Reactome
HIST1H1C	Reactome
HIST1H1D	Reactome
HIST1H1E	Reactome
HIST1H2AB	Reactome
HIST1H2AC	Reactome
HIST1H2AD	Reactome
HIST1H2AJ	Reactome
HIST1H2BA	Reactome
HIST1H2BB	Reactome
HIST1H2BC	Reactome
HIST1H2BD	Reactome
HIST1H2BH	Reactome
HIST1H2BJ	Reactome
HIST1H2BK	Reactome
HIST1H2BL	Reactome
HIST1H2BM	Reactome
HIST1H2BN	Reactome
HIST1H2BO	Reactome
HIST1H3A	Reactome
HIST1H4A	Reactome
HIST2H2AA3	Reactome
HIST2H2AC	Reactome
HIST2H2BE	Reactome
HIST2H3A	Reactome
HIST3H2BB	Reactome
HIST3H3	Reactome
HMGA1	Reactome
HMGA2	Reactome
ID1	Reactome
IFNB1	Reactome
IGFBP7	Reactome
IL1A	Reactome
IL6	Reactome
JUN	Reactome
KAT5	Reactome
KDM6B	Reactome
LMNB1	Reactome
MAP2K3	Reactome
MAP2K4	Reactome
MAP2K6	Reactome
MAP2K7	Reactome
MAP3K5	Reactome
MAP4K4	Reactome
MAPK1	Reactome
MAPK10	Reactome
MAPK11	Reactome
MAPK14	Reactome
MAPK3	Reactome
MAPK7	Reactome
MAPK8	Reactome
MAPK9	Reactome
MAPKAPK2	Reactome
MAPKAPK3	Reactome
MAPKAPK5	Reactome
MDM2	Reactome
MINK1	Reactome
MOV10	Reactome
MRE11A	Reactome
NBN	Reactome
NFKB1	Reactome
PHC1	Reactome
PHC2	Reactome
PHC3	Reactome
POT1	Reactome
RAD50	Reactome
RB1	Reactome
RBBP4	Reactome
RBBP7	Reactome
RELA	Reactome
RING1	Reactome
RNF2	Reactome
RPS27A	Reactome
RPS6KA1	Reactome
RPS6KA2	Reactome
RPS6KA3	Reactome
SCMH1	Reactome
SP1	Reactome
STAT3	Reactome
SUZ12	Reactome
TERF1	Reactome
TERF2	Reactome
TERF2IP	Reactome
TFDP1	Reactome
TINF2	Reactome
TNIK	Reactome
TNRC6A	Reactome
TNRC6B	Reactome
TNRC6C	Reactome
TP53	Reactome
TXN	Reactome
UBA52	Reactome
UBB	Reactome
UBC	Reactome
UBE2C	Reactome
UBE2D1	Reactome
UBE2E1	Reactome
UBN1	Reactome

## Sheet: Necrosis
Gene	Origin
BIRC2	Reactome		Total Genes	22
BIRC3	Reactome
CASP8	Reactome
CFLAR	Reactome
CRMA	Reactome
FADD	Reactome
FAS	Reactome
FASLG	Reactome
MLKL	Reactome
RIPK1	Reactome
RIPK3	Reactome
RPS27A	Reactome
SPI-2	Reactome
TNFRSF10A	Reactome
TNFRSF10B	Reactome
TNFSF10	Reactome
TRADD	Reactome
TRAF2	Reactome
UBA52	Reactome
UBB	Reactome
UBC	Reactome
XIAP	Reactome

## Sheet: Cell Cylce
Genes	Origin
AAAS	Reactome		Total Genes	583
ABL1	KEGG
ACD	Reactome
ACTR1A	Reactome
AHCTF1	Reactome
AJUBA	Reactome
AKAP9	Reactome
ALMS1	Reactome
ANAPC1	KEGG & Reactome
ANAPC10	KEGG & Reactome
ANAPC11	KEGG & Reactome
ANAPC13	KEGG
ANAPC15	Reactome
ANAPC16	Reactome
ANAPC2	KEGG & Reactome
ANAPC4	KEGG & Reactome
ANAPC5	KEGG & Reactome
ANAPC7	KEGG & Reactome
ANKLE2	Reactome
APEX1	Reactome
APITD1	Reactome
ARPP19	Reactome
ATM	KEGG & Reactome
ATR	KEGG & Reactome
ATRIP	Reactome
AURKA	Reactome
AURKB	Reactome
B9D2	Reactome
BABAM1	Reactome
BANF1	Reactome
BARD1	Reactome
BIRC5	Reactome
BLM	Reactome
BLZF1	Reactome
BORA	Reactome
BRCA1	Reactome
BRCA2	Reactome
BRCC3	Reactome
BRE	Reactome
BTRC	Reactome
BUB1	KEGG & Reactome
BUB1B	KEGG & Reactome
BUB3	KEGG & Reactome
CASC5	Reactome
CCNA1	KEGG & Reactome
CCNA2	KEGG & Reactome
CCNB1	KEGG & Reactome
CCNB2	KEGG & Reactome
CCNB3	KEGG
CCND1	KEGG & Reactome
CCND2	KEGG & Reactome
CCND3	KEGG & Reactome
CCNE1	KEGG & Reactome
CCNE2	KEGG & Reactome
CCNH	KEGG & Reactome
CCP110	Reactome
CDC14A	KEGG & Reactome
CDC14B	KEGG
CDC16	KEGG & Reactome
CDC20	KEGG & Reactome
CDC23	KEGG & Reactome
CDC25A	KEGG & Reactome
CDC25B	KEGG & Reactome
CDC25C	KEGG & Reactome
CDC26	KEGG & Reactome
CDC27	KEGG & Reactome
CDC45	KEGG & Reactome
CDC6	KEGG & Reactome
CDC7	KEGG & Reactome
CDCA5	Reactome
CDCA8	Reactome
CDK1	KEGG & Reactome
CDK11A	Reactome
CDK11B	Reactome
CDK2	KEGG & Reactome
CDK4	KEGG & Reactome
CDK5RAP2	Reactome
CDK6	KEGG & Reactome
CDK7	KEGG & Reactome
CDKN1A	KEGG & Reactome
CDKN1B	KEGG & Reactome
CDKN1C	KEGG
CDKN2A	KEGG & Reactome
CDKN2B	KEGG & Reactome
CDKN2C	KEGG & Reactome
CDKN2D	KEGG & Reactome
CDT1	Reactome
CENPA	Reactome
CENPC	Reactome
CENPE	Reactome
CENPF	Reactome
CENPH	Reactome
CENPI	Reactome
CENPJ	Reactome
CENPK	Reactome
CENPL	Reactome
CENPM	Reactome
CENPN	Reactome
CENPO	Reactome
CENPP	Reactome
CENPQ	Reactome
CENPT	Reactome
CENPU	Reactome
CENPW	Reactome
CEP131	Reactome
CEP135	Reactome
CEP152	Reactome
CEP164	Reactome
CEP192	Reactome
CEP250	Reactome
CEP290	Reactome
CEP41	Reactome
CEP57	Reactome
CEP63	Reactome
CEP70	Reactome
CEP72	Reactome
CEP76	Reactome
CEP78	Reactome
CETN2	Reactome
CHEK1	KEGG & Reactome
CHEK2	KEGG & Reactome
CKAP5	Reactome
CKS1B	Reactome
CLASP1	Reactome
CLASP2	Reactome
CLIP1	Reactome
CLSPN	Reactome
CNEP1R1	Reactome
CNTRL	Reactome
CREBBP	KEGG
CSNK1D	Reactome
CSNK1E	Reactome
CSNK2A1	Reactome
CSNK2A2	Reactome
CSNK2B	Reactome
CTDNEP1	Reactome
CUL1	KEGG & Reactome
DBF4	KEGG & Reactome
DCTN1	Reactome
DCTN2	Reactome
DCTN3	Reactome
DHFR	Reactome
DIDO1	Reactome
DKC1	Reactome
DMC1	Reactome
DNA2	Reactome
DSN1	Reactome
DYNC1H1	Reactome
DYNC1I2	Reactome
DYNLL1	Reactome
DYRK1A	Reactome
E2F1	KEGG & Reactome
E2F2	KEGG & Reactome
E2F3	KEGG & Reactome
E2F4	KEGG & Reactome
E2F5	KEGG & Reactome
EMD	Reactome
ENSA	Reactome
EP300	KEGG & Reactome
ERCC6L	Reactome
ESCO1	Reactome
ESCO2	Reactome
ESPL1	KEGG & Reactome
FAM175A	Reactome
FBXO5	Reactome
FBXW11	Reactome
FEN1	Reactome
FGFR1OP	Reactome
FKBP6	Reactome
FOXM1	Reactome
FZR1	KEGG & Reactome
GADD45A	KEGG
GADD45B	KEGG
GADD45G	KEGG
GINS1	Reactome
GINS2	Reactome
GINS3	Reactome
GINS4	Reactome
GMNN	Reactome
GOLGA2	Reactome
GORASP1	Reactome
GORASP2	Reactome
GSK3B	KEGG
H2AFB1	Reactome
H2AFX	Reactome
H2AFZ	Reactome
H2BFS	Reactome
H3F3A	Reactome
HAUS2	Reactome
HDAC1	KEGG & Reactome
HDAC2	KEGG
HDAC8	Reactome
HERC2	Reactome
HIST1H2AB	Reactome
HIST1H2AC	Reactome
HIST1H2AD	Reactome
HIST1H2AJ	Reactome
HIST1H2BA	Reactome
HIST1H2BB	Reactome
HIST1H2BC	Reactome
HIST1H2BD	Reactome
HIST1H2BH	Reactome
HIST1H2BJ	Reactome
HIST1H2BK	Reactome
HIST1H2BL	Reactome
HIST1H2BM	Reactome
HIST1H2BN	Reactome
HIST1H2BO	Reactome
HIST1H3A	Reactome
HIST1H4A	Reactome
HIST2H2AA3	Reactome
HIST2H2AC	Reactome
HIST2H2BE	Reactome
HIST2H3A	Reactome
HIST3H2BB	Reactome
HIST3H3	Reactome
HJURP	Reactome
HSP90AA1	Reactome
HSPA2	Reactome
HUS1	Reactome
INCENP	Reactome
ITGB3BP	Reactome
KAT5	Reactome
KIF18A	Reactome
KIF20A	Reactome
KIF23	Reactome
KIF2A	Reactome
KIF2B	Reactome
KIF2C	Reactome
KNTC1	Reactome
LEMD2	Reactome
LEMD3	Reactome
LIG1	Reactome
LIN37	Reactome
LIN52	Reactome
LIN54	Reactome
LIN9	Reactome
LMNA	Reactome
LMNB1	Reactome
LPIN1	Reactome
LPIN2	Reactome
LPIN3	Reactome
MAD1L1	KEGG & Reactome
MAD2L1	KEGG & Reactome
MAD2L2	KEGG
MAPK1	Reactome
MAPK3	Reactome
MAPRE1	Reactome
MASTL	Reactome
MAU2	Reactome
MAX	Reactome
MCM10	Reactome
MCM2	KEGG & Reactome
MCM3	KEGG & Reactome
MCM4	KEGG & Reactome
MCM5	KEGG & Reactome
MCM6	KEGG & Reactome
MCM7	KEGG & Reactome
MCM8	Reactome
MCPH1	Reactome
MDC1	Reactome
MDM2	KEGG & Reactome
MIS12	Reactome
MIS18A	Reactome
MIS18BP1	Reactome
MLH1	Reactome
MLH3	Reactome
MNAT1	Reactome
MND1	Reactome
MRE11A	Reactome
MSH4	Reactome
MSH5	Reactome
MYBL2	Reactome
MYC	KEGG & Reactome
NBN	Reactome
NCAPD2	Reactome
NCAPD3	Reactome
NCAPG	Reactome
NCAPG2	Reactome
NCAPH	Reactome
NCAPH2	Reactome
NDC1	Reactome
NDC80	Reactome
NDE1	Reactome
NDEL1	Reactome
NEDD1	Reactome
NEK2	Reactome
NEK6	Reactome
NEK7	Reactome
NEK9	Reactome
NHP2	Reactome
NINL	Reactome
NIPBL	Reactome
NPM1	Reactome
NSL1	Reactome
NUDC	Reactome
NUF2	Reactome
NUMA1	Reactome
NUP107	Reactome
NUP133	Reactome
NUP153	Reactome
NUP155	Reactome
NUP160	Reactome
NUP188	Reactome
NUP205	Reactome
NUP210	Reactome
NUP214	Reactome
NUP35	Reactome
NUP37	Reactome
NUP43	Reactome
NUP50	Reactome
NUP54	Reactome
NUP62	Reactome
NUP85	Reactome
NUP88	Reactome
NUP93	Reactome
NUP98	Reactome
NUPL1	Reactome
NUPL2	Reactome
ODF2	Reactome
OFD1	Reactome
OIP5	Reactome
OPTN	Reactome
ORC1	KEGG & Reactome
ORC2	KEGG & Reactome
ORC3	KEGG & Reactome
ORC4	KEGG & Reactome
ORC5	KEGG & Reactome
ORC6	KEGG & Reactome
PAFAH1B1	Reactome
PCM1	Reactome
PCNA	KEGG & Reactome
PCNT	Reactome
PDS5A	Reactome
PDS5B	Reactome
PHF8	Reactome
PIAS4	Reactome
PKMYT1	KEGG & Reactome
PLK1	KEGG & Reactome
PLK4	Reactome
PMF1	Reactome
POLA1	Reactome
POLA2	Reactome
POLD1	Reactome
POLD2	Reactome
POLD3	Reactome
POLD4	Reactome
POLE	Reactome
POLE2	Reactome
POM121	Reactome
POM121C	Reactome
POT1	Reactome
PPP1CB	Reactome
PPP1CC	Reactome
PPP1R12A	Reactome
PPP1R12B	Reactome
PPP2CA	Reactome
PPP2CB	Reactome
PPP2R1A	Reactome
PPP2R1B	Reactome
PPP2R2A	Reactome
PPP2R2D	Reactome
PPP2R3B	Reactome
PPP2R5A	Reactome
PPP2R5B	Reactome
PPP2R5C	Reactome
PPP2R5D	Reactome
PPP2R5E	Reactome
PRDM9	Reactome
PRIM1	Reactome
PRIM2	Reactome
PRKACA	Reactome
PRKAR2B	Reactome
PRKCA	Reactome
PRKCB	Reactome
PRKDC	KEGG
PSMA1	Reactome
PSMA2	Reactome
PSMA3	Reactome
PSMA4	Reactome
PSMA5	Reactome
PSMA6	Reactome
PSMA7	Reactome
PSMA8	Reactome
PSMB1	Reactome
PSMB10	Reactome
PSMB11	Reactome
PSMB2	Reactome
PSMB3	Reactome
PSMB4	Reactome
PSMB5	Reactome
PSMB6	Reactome
PSMB7	Reactome
PSMB8	Reactome
PSMB9	Reactome
PSMC1	Reactome
PSMC2	Reactome
PSMC3	Reactome
PSMC3IP	Reactome
PSMC4	Reactome
PSMC5	Reactome
PSMC6	Reactome
PSMD1	Reactome
PSMD10	Reactome
PSMD11	Reactome
PSMD12	Reactome
PSMD13	Reactome
PSMD14	Reactome
PSMD2	Reactome
PSMD3	Reactome
PSMD4	Reactome
PSMD5	Reactome
PSMD6	Reactome
PSMD7	Reactome
PSMD8	Reactome
PSMD9	Reactome
PSME1	Reactome
PSME2	Reactome
PSME3	Reactome
PSME4	Reactome
PSMF1	Reactome
PTTG1	KEGG & Reactome
PTTG2	KEGG
RAB1A	Reactome
RAB1B	Reactome
RAB2A	Reactome
RAB8A	Reactome
RAD1	Reactome
RAD17	Reactome
RAD21	KEGG & Reactome
RAD50	Reactome
RAD51	Reactome
RAD51C	Reactome
RAD9A	Reactome
RAD9B	Reactome
RAE1	Reactome
RANBP2	Reactome
RANGAP1	Reactome
RB1	KEGG & Reactome
RBBP4	Reactome
RBBP7	Reactome
RBBP8	Reactome
RBL1	KEGG & Reactome
RBL2	KEGG & Reactome
RBX1	KEGG
RCC2	Reactome
REC8	Reactome
RFC1	Reactome
RFC2	Reactome
RFC3	Reactome
RFC4	Reactome
RFC5	Reactome
RFWD2	Reactome
RNF168	Reactome
RNF8	Reactome
RPA1	Reactome
RPA2	Reactome
RPA3	Reactome
RPA4	Reactome
RPS27	Reactome
RPS27A	Reactome
RRM2	Reactome
RSF1	Reactome
RUVBL1	Reactome
RUVBL2	Reactome
SDCCAG8	Reactome
SEC13	Reactome
SEH1L	Reactome
SET	Reactome
SETD8	Reactome
SFI1	Reactome
SFN	KEGG & Reactome
SGOL1	Reactome
SGOL2	Reactome
SKA1	Reactome
SKA2	Reactome
SKP1	KEGG & Reactome
SKP2	KEGG & Reactome
SMAD2	KEGG
SMAD3	KEGG
SMAD4	KEGG
SMARCA5	Reactome
SMC1A	KEGG & Reactome
SMC1B	KEGG & Reactome
SMC2	Reactome
SMC3	KEGG & Reactome
SMC4	Reactome
SPC24	Reactome
SPC25	Reactome
SPDL1	Reactome
SPO11	Reactome
SSNA1	Reactome
STAG1	KEGG & Reactome
STAG2	KEGG & Reactome
STAG3	Reactome
STRA13	Reactome
SUMO1	Reactome
SUN1	Reactome
SUN2	Reactome
SYCE1	Reactome
SYCE2	Reactome
SYCP1	Reactome
SYCP2	Reactome
SYCP3	Reactome
SYNE1	Reactome
SYNE2	Reactome
TAOK1	Reactome
TERF1	Reactome
TERF2	Reactome
TERF2IP	Reactome
TERT	Reactome
TEX12	Reactome
TEX15	Reactome
TFDP1	KEGG & Reactome
TFDP2	KEGG & Reactome
TGFB1	KEGG
TGFB2	KEGG
TGFB3	KEGG
TINF2	Reactome
TK2	Reactome
TMPO	Reactome
TOP2A	Reactome
TOP3A	Reactome
TP53	KEGG & Reactome
TP53BP1	Reactome
TPR	Reactome
TTK	KEGG
TUBA1A	Reactome
TUBA1B	Reactome
TUBA1C	Reactome
TUBA3C	Reactome
TUBA3E	Reactome
TUBA4A	Reactome
TUBA4B	Reactome
TUBA8	Reactome
TUBAL3	Reactome
TUBB	Reactome
TUBB1	Reactome
TUBB2A	Reactome
TUBB2B	Reactome
TUBB3	Reactome
TUBB4A	Reactome
TUBB4B	Reactome
TUBB6	Reactome
TUBB8	Reactome
TUBG1	Reactome
TUBG2	Reactome
TUBGCP2	Reactome
TUBGCP3	Reactome
TUBGCP4	Reactome
TUBGCP5	Reactome
TUBGCP6	Reactome
Tubulin	Reactome
TYMS	Reactome
UBA52	Reactome
UBB	Reactome
UBC	Reactome
UBE2C	Reactome
UBE2D1	Reactome
UBE2E1	Reactome
UBE2I	Reactome
UBE2N	Reactome
UBE2V2	Reactome
UIMC1	Reactome
USO1	Reactome
VRK1	Reactome
VRK2	Reactome
WAPAL	Reactome
WEE1	KEGG & Reactome
WEE2	KEGG
WHSC1	Reactome
WRAP53	Reactome
XPO1	Reactome
YWHAB	KEGG & Reactome
YWHAE	KEGG & Reactome
YWHAG	KEGG & Reactome
YWHAH	KEGG & Reactome
YWHAQ	KEGG & Reactome
YWHAZ	KEGG & Reactome
ZBTB17	KEGG
ZW10	Reactome
ZWILCH	Reactome
ZWINT	Reactome

## Sheet: Apoptosis
Gene	Origin
ACIN1	Reactome
ADD1	Reactome		Total Genes	213
AIFM1	KEGG
AKT1	KEGG & Reactome
AKT2	KEGG & Reactome
AKT3	KEGG & Reactome
APAF1	KEGG & Reactome
APC	Reactome
APPL1	Reactome
ARHGAP10	Reactome
ATM	KEGG
BAD	KEGG & Reactome
BAK1	Reactome
BAX	KEGG & Reactome
BBC3	Reactome
BCAP31	Reactome
BCL2	KEGG & Reactome
BCL2L1	KEGG & Reactome
BCL2L11	Reactome
BID	KEGG & Reactome
BIRC2	KEGG & Reactome
BIRC3	KEGG
BIRC7	KEGG
BIRC8	KEGG
BMF	Reactome
BMX	Reactome
CAPN1	KEGG
CAPN2	KEGG
CASP10	KEGG
CASP12	KEGG
CASP3	KEGG & Reactome
CASP6	KEGG & Reactome
CASP7	KEGG & Reactome
CASP8	KEGG & Reactome
CASP9	KEGG & Reactome
CD14	Reactome
CDH1	Reactome
CFLAR	KEGG & Reactome
CHUK	KEGG
CLSPN	Reactome
CSF2RB	KEGG
CTNNB1	Reactome
CYCS	KEGG & Reactome
DAPK1	Reactome
DAPK2	Reactome
DAPK3	Reactome
DBNL	Reactome
DCC	Reactome
DFFA	KEGG & Reactome
DFFB	KEGG & Reactome
DIABLO	Reactome
DNM1L	Reactome
DSG1	Reactome
DSG2	Reactome
DSG3	Reactome
DSP	Reactome
DYNLL1	Reactome
DYNLL2	Reactome
E2F1	Reactome
ENDOG	KEGG
FADD	KEGG & Reactome
FAS	KEGG & Reactome
FASLG	KEGG & Reactome
FNTA	Reactome
GAS2	Reactome
GSN	Reactome
GZMB	Reactome
H1F0	Reactome
HIST1H1A	Reactome
HIST1H1B	Reactome
HIST1H1C	Reactome
HIST1H1D	Reactome
HIST1H1E	Reactome
HMGB1	Reactome
HMGB2	Reactome
IKBKB	KEGG
IKBKG	KEGG
IL1A	KEGG
IL1B	KEGG
IL1R1	KEGG
IL1RAP	KEGG
IL3	KEGG
IL3RA	KEGG
IRAK1	KEGG
IRAK2	KEGG
IRAK3	KEGG
IRAK4	KEGG
KPNA1	Reactome
KPNB1	Reactome
LMNA	Reactome
LMNB1	Reactome
LY96	Reactome
MAGED1	Reactome
MAP3K14	KEGG
MAPK8	Reactome
MAPT	Reactome
MYD88	KEGG
NFKB1	KEGG
NFKBIA	KEGG
NGF	KEGG
NMT1	Reactome
NTRK1	KEGG
OCLN	Reactome
PAK2	Reactome
PIK3CA	KEGG
PIK3CB	KEGG
PIK3CD	KEGG
PIK3CG	KEGG
PIK3R1	KEGG
PIK3R2	KEGG
PIK3R3	KEGG
PIK3R5	KEGG
PKP1	Reactome
PLEC	Reactome
PMAIP1	Reactome
PPP3CA	KEGG
PPP3CB	KEGG
PPP3CC	KEGG & Reactome
PPP3R1	KEGG & Reactome
PPP3R2	KEGG
PRKACA	KEGG
PRKACB	KEGG
PRKACG	KEGG
PRKAR1A	KEGG
PRKAR1B	KEGG
PRKAR2A	KEGG
PRKAR2B	KEGG
PRKCD	Reactome
PRKCQ	Reactome
PSMA1	Reactome
PSMA2	Reactome
PSMA3	Reactome
PSMA4	Reactome
PSMA5	Reactome
PSMA6	Reactome
PSMA7	Reactome
PSMA8	Reactome
PSMB1	Reactome
PSMB10	Reactome
PSMB11	Reactome
PSMB2	Reactome
PSMB3	Reactome
PSMB4	Reactome
PSMB5	Reactome
PSMB6	Reactome
PSMB7	Reactome
PSMB8	Reactome
PSMB9	Reactome
PSMC1	Reactome
PSMC2	Reactome
PSMC3	Reactome
PSMC4	Reactome
PSMC5	Reactome
PSMC6	Reactome
PSMD1	Reactome
PSMD10	Reactome
PSMD11	Reactome
PSMD12	Reactome
PSMD13	Reactome
PSMD14	Reactome
PSMD2	Reactome
PSMD3	Reactome
PSMD4	Reactome
PSMD5	Reactome
PSMD6	Reactome
PSMD7	Reactome
PSMD8	Reactome
PSMD9	Reactome
PSME1	Reactome
PSME2	Reactome
PSME3	Reactome
PSME4	Reactome
PSMF1	Reactome
PTK2	Reactome
RELA	KEGG
RIPK1	KEGG & Reactome
ROCK1	Reactome
RPS27A	Reactome
SATB1	Reactome
SFN	Reactome
SPTAN1	Reactome
STK24	Reactome
STK26	Reactome
TFDP1	Reactome
TICAM1	Reactome
TICAM2	Reactome
TJP1	Reactome
TJP2	Reactome
TLR3	Reactome
TLR4	Reactome
TNF	KEGG
TNFRSF10A	KEGG & Reactome
TNFRSF10B	KEGG & Reactome
TNFRSF10C	KEGG
TNFRSF10D	KEGG
TNFRSF1A	KEGG
TNFSF10	KEGG & Reactome
TP53	KEGG & Reactome
TRADD	KEGG & Reactome
TRAF2	KEGG & Reactome
UBA52	Reactome
UBB	Reactome
UBC	Reactome
UNC5A	Reactome
UNC5B	Reactome
VIM	Reactome
XIAP	KEGG & Reactome
YWHAB	Reactome
YWHAE	Reactome
YWHAG	Reactome
YWHAH	Reactome
YWHAQ	Reactome
YWHAZ	Reactome

## Sheet: Telomeres
Gene	Origin
RFC5	Reactome
APEX1	Reactome		Total Genes	61
DKC1	Reactome
LIG1	Reactome
HIST1H2AJ	Reactome
HIST1H2AD	Reactome
HIST1H2AC	Reactome
HIST1H2AB	Reactome
HIST2H2AC	Reactome
H2AFX	Reactome
HIST1H2BC	Reactome
HIST1H2BD	Reactome
HIST1H2BL	Reactome
HIST1H2BN	Reactome
HIST1H2BM	Reactome
HIST1H2BB	Reactome
HIST1H2BH	Reactome
HIST1H2BO	Reactome
HIST2H2BE	Reactome
HIST1H2BJ	Reactome
H2BFS	Reactome
HIST3H3	Reactome
RUVBL1	Reactome
RUVBL2	Reactome
TERF2IP	Reactome
TERT	Reactome
TINF2	Reactome
TERF2	Reactome
TERF1	Reactome
DNA2	Reactome
POLD2	Reactome
POLD3	Reactome
POLD4	Reactome
POLE2	Reactome
POLA2	Reactome
POLA1	Reactome
POLD1	Reactome
POLE	Reactome
FEN1	Reactome
PCNA	Reactome
PRIM1	Reactome
PRIM2	Reactome
RPA1	Reactome
RPA2	Reactome
RPA3	Reactome
RFC1	Reactome
RFC2	Reactome
RFC3	Reactome
RFC4	Reactome
HIST1H2BK	Reactome
HIST1H2BA	Reactome
HIST3H2BB	Reactome
POT1	Reactome
ACD	Reactome
HIST2H2AA3	Reactome
H2AFB1	Reactome
H2AFZ	Reactome
NHP2	Reactome
WRAP53	Reactome
HIST1H4A	Reactome
TERC	Reactome

## Sheet: DNA Replication
Gene	Origin
RFC5	Reactome
APEX1	Reactome		Total Genes	106
CDC7	Reactome
LIG1	Reactome
PSMC5	Reactome
PSMA8	Reactome
RB1	Reactome
GINS1	Reactome
DBF4	Reactome
CDT1	Reactome
CDC6	Reactome
PSMD14	Reactome
RPS27A	Reactome
UBA52	Reactome
CDC45	Reactome
CDK2	Reactome
CDKN1A	Reactome
CCNA1	Reactome
CCNA2	Reactome
DNA2	Reactome
POLD2	Reactome
POLD3	Reactome
POLD4	Reactome
POLE2	Reactome
POLA2	Reactome
POLA1	Reactome
POLD1	Reactome
POLE	Reactome
E2F1	Reactome
E2F2	Reactome
E2F3	Reactome
FEN1	Reactome
FZR1	Reactome
GMNN	Reactome
MCM2	Reactome
MCM3	Reactome
MCM4	Reactome
MCM5	Reactome
MCM6	Reactome
MCM7	Reactome
ORC1	Reactome
ORC2	Reactome
ORC3	Reactome
ORC4	Reactome
ORC5	Reactome
ORC6	Reactome
PCNA	Reactome
PRIM1	Reactome
PRIM2	Reactome
PSMC1	Reactome
PSMC4	Reactome
PSMC2	Reactome
PSMC3	Reactome
PSMC6	Reactome
PSMA1	Reactome
PSMA2	Reactome
PSMA3	Reactome
PSMA4	Reactome
PSMA5	Reactome
PSMA6	Reactome
PSMA7	Reactome
PSMB1	Reactome
PSMB2	Reactome
PSMB3	Reactome
PSMB4	Reactome
PSMB5	Reactome
PSMB6	Reactome
PSMB7	Reactome
PSMB8	Reactome
PSMB9	Reactome
PSMB10	Reactome
PSMD1	Reactome
PSMD2	Reactome
PSMD3	Reactome
PSMD4	Reactome
PSMD5	Reactome
PSMD6	Reactome
PSMD7	Reactome
PSMD8	Reactome
PSMD9	Reactome
PSMD10	Reactome
PSMD11	Reactome
PSMD12	Reactome
PSMD13	Reactome
PSME1	Reactome
PSME2	Reactome
PSME3	Reactome
PSMF1	Reactome
GINS2	Reactome
RPA1	Reactome
RPA2	Reactome
RPA3	Reactome
RPA4	Reactome
RFC1	Reactome
RFC2	Reactome
RFC3	Reactome
RFC4	Reactome
GINS4	Reactome
CDKN1B	Reactome
MCM10	Reactome
PSMB11	Reactome
PSME4	Reactome
GINS3	Reactome
MCM8	Reactome
UBC	Reactome
UBB	Reactome
