# Supplementary material for: Novel miRNA-mRNA interactions conserved in essential cancer pathways
Source: Sci Rep. 2017 Apr 7;7:46101. doi: 10.1038/srep46101 (PMC5384238; doi:10.1038/srep46101)
Supplement: Supplementary Table 6 [file srep46101-s6.xls]

## Sheet: >=8 Tumor types
GeneName	Pathway	nDE	nDE Up	nDE Down	Tumors UP	Tumors Down
MYBL2	Cell cycle	15	14	1	BLCA,BRCA,CHOL,ESCA,HNSC,KICH,KIRC,KIRP,LIHC,LUAD,LUSC,PRAD,STAD,UCEC	THCA
SPC24	Cell cycle	15	15	0	BLCA,BRCA,CHOL,ESCA,HNSC,KICH,KIRC,KIRP,LIHC,LUAD,LUSC,PRAD,STAD,THCA,UCEC
BIRC5	Cell cycle	14	14	0	BLCA,BRCA,CHOL,ESCA,HNSC,KICH,KIRC,KIRP,LIHC,LUAD,LUSC,PRAD,STAD,UCEC
BUB1	Cell cycle	14	14	0	BLCA,BRCA,CHOL,ESCA,HNSC,KICH,KIRC,KIRP,LIHC,LUAD,LUSC,PRAD,STAD,UCEC
BUB1B	Cell cycle	14	14	0	BLCA,BRCA,CHOL,ESCA,HNSC,KICH,KIRC,KIRP,LIHC,LUAD,LUSC,PRAD,STAD,UCEC
CCNA2	Senescence,Cell cycle,DNA Rep	14	14	0	BLCA,BRCA,CHOL,ESCA,HNSC,KICH,KIRC,KIRP,LIHC,LUAD,LUSC,PRAD,STAD,UCEC
CCNB2	Cell cycle	14	14	0	BLCA,BRCA,CHOL,ESCA,HNSC,KICH,KIRC,KIRP,LIHC,LUAD,LUSC,PRAD,STAD,UCEC
CDC20	Cell cycle	14	14	0	BLCA,BRCA,CHOL,ESCA,HNSC,KICH,KIRC,KIRP,LIHC,LUAD,LUSC,PRAD,STAD,UCEC
CDCA5	Cell cycle	14	14	0	BLCA,BRCA,CHOL,ESCA,HNSC,KICH,KIRC,KIRP,LIHC,LUAD,LUSC,PRAD,STAD,UCEC
CDKN2A	Senescence,Cell cycle	14	14	0	BLCA,BRCA,CHOL,ESCA,HNSC,KICH,KIRC,KIRP,LIHC,LUAD,LUSC,STAD,THCA,UCEC
CDT1	DDR,DNA Rep,Cell cycle	14	14	0	BLCA,BRCA,CHOL,ESCA,HNSC,KICH,KIRC,KIRP,LIHC,LUAD,LUSC,STAD,THCA,UCEC
CENPE	Cell cycle	14	14	0	BLCA,BRCA,CHOL,ESCA,HNSC,KICH,KIRC,KIRP,LIHC,LUAD,LUSC,PRAD,STAD,UCEC
CENPF	Cell cycle	14	14	0	BLCA,BRCA,CHOL,ESCA,HNSC,KICH,KIRC,KIRP,LIHC,LUAD,LUSC,PRAD,STAD,UCEC
CENPK	Cell cycle	14	14	0	BLCA,BRCA,CHOL,ESCA,HNSC,KICH,KIRC,KIRP,LIHC,LUAD,LUSC,STAD,THCA,UCEC
DTL	DDR	14	14	0	BLCA,BRCA,CHOL,ESCA,HNSC,KICH,KIRC,KIRP,LIHC,LUAD,LUSC,STAD,THCA,UCEC
E2F1	DNA Rep,Senescence,Apoptosis,Cell cycle	14	14	0	BLCA,BRCA,CHOL,ESCA,HNSC,KICH,KIRC,KIRP,LIHC,LUAD,LUSC,STAD,THCA,UCEC
FOXM1	Cell cycle	14	14	0	BLCA,BRCA,CHOL,ESCA,HNSC,KICH,KIRC,KIRP,LIHC,LUAD,LUSC,PRAD,STAD,UCEC
GINS2	Cell cycle,DNA Rep	14	14	0	BLCA,BRCA,CHOL,ESCA,HNSC,KICH,KIRC,KIRP,LIHC,LUAD,LUSC,STAD,THCA,UCEC
KIF20A	Cell cycle	14	14	0	BLCA,BRCA,CHOL,ESCA,HNSC,KICH,KIRC,KIRP,LIHC,LUAD,LUSC,PRAD,STAD,UCEC
NCAPG	Cell cycle	14	14	0	BLCA,BRCA,CHOL,ESCA,HNSC,KICH,KIRC,KIRP,LIHC,LUAD,LUSC,PRAD,STAD,UCEC
NCAPH	Cell cycle	14	14	0	BLCA,BRCA,CHOL,ESCA,HNSC,KICH,KIRC,KIRP,LIHC,LUAD,LUSC,PRAD,STAD,UCEC
PKMYT1	Cell cycle	14	14	0	BLCA,BRCA,CHOL,ESCA,HNSC,KICH,KIRC,KIRP,LIHC,LUAD,LUSC,PRAD,STAD,UCEC
PLK1	Cell cycle,DDR	14	14	0	BLCA,BRCA,CHOL,ESCA,HNSC,KICH,KIRC,KIRP,LIHC,LUAD,LUSC,PRAD,STAD,UCEC
RRM2	Cell cycle	14	14	0	BLCA,BRCA,CHOL,ESCA,HNSC,KICH,KIRC,KIRP,LIHC,LUAD,LUSC,PRAD,STAD,UCEC
TOP2A	Cell cycle	14	14	0	BLCA,BRCA,CHOL,ESCA,HNSC,KICH,KIRC,KIRP,LIHC,LUAD,LUSC,PRAD,STAD,UCEC
TTK	Cell cycle	14	14	0	BLCA,BRCA,CHOL,ESCA,HNSC,KICH,KIRC,KIRP,LIHC,LUAD,LUSC,PRAD,STAD,UCEC
TUBB3	Cell cycle	14	14	0	BLCA,BRCA,CHOL,ESCA,HNSC,KICH,KIRP,LIHC,LUAD,LUSC,PRAD,STAD,THCA,UCEC
UBE2C	Senescence,Cell cycle	14	14	0	BLCA,BRCA,CHOL,ESCA,HNSC,KICH,KIRC,KIRP,LIHC,LUAD,LUSC,PRAD,STAD,UCEC
AURKB	Cell cycle	13	13	0	BLCA,BRCA,CHOL,ESCA,HNSC,KIRC,KIRP,LIHC,LUAD,LUSC,PRAD,STAD,UCEC
CBX2	Senescence	13	13	0	BLCA,BRCA,CHOL,ESCA,HNSC,KIRC,LIHC,LUAD,LUSC,PRAD,STAD,THCA,UCEC
CDC25C	DDR,Cell cycle	13	13	0	BLCA,BRCA,CHOL,ESCA,HNSC,KIRC,KIRP,LIHC,LUAD,LUSC,PRAD,STAD,UCEC
CDC45	Cell cycle,DNA Rep	13	13	0	BLCA,BRCA,CHOL,ESCA,HNSC,KIRC,KIRP,LIHC,LUAD,LUSC,PRAD,STAD,UCEC
CDC6	Cell cycle,DNA Rep	13	13	0	BLCA,BRCA,CHOL,ESCA,HNSC,KICH,KIRC,KIRP,LIHC,LUAD,LUSC,STAD,UCEC
CDCA8	Cell cycle	13	13	0	BLCA,BRCA,CHOL,ESCA,HNSC,KICH,KIRP,LIHC,LUAD,LUSC,PRAD,STAD,UCEC
CENPA	Cell cycle	13	13	0	BLCA,BRCA,CHOL,ESCA,HNSC,KIRC,KIRP,LIHC,LUAD,LUSC,PRAD,STAD,UCEC
CENPM	Cell cycle	13	13	0	BLCA,BRCA,CHOL,ESCA,HNSC,KICH,KIRC,KIRP,LIHC,LUAD,LUSC,PRAD,UCEC
EXO1	DDR	13	13	0	BLCA,BRCA,CHOL,ESCA,HNSC,KIRC,KIRP,LIHC,LUAD,LUSC,PRAD,STAD,UCEC
EZH2	Senescence	13	13	0	BLCA,BRCA,CHOL,ESCA,KICH,KIRC,KIRP,LIHC,LUAD,LUSC,PRAD,STAD,UCEC
FOS	Senescence	13	0	13		BLCA,BRCA,CHOL,HNSC,KICH,KIRC,KIRP,LIHC,LUAD,LUSC,STAD,THCA,UCEC
GINS4	DNA Rep,Cell cycle	13	13	0	BLCA,BRCA,CHOL,ESCA,HNSC,KICH,KIRC,KIRP,LIHC,LUAD,LUSC,STAD,UCEC
HJURP	Cell cycle	13	13	0	BLCA,BRCA,CHOL,ESCA,HNSC,KIRC,KIRP,LIHC,LUAD,LUSC,PRAD,STAD,UCEC
KIF2C	Cell cycle	13	13	0	BLCA,BRCA,CHOL,ESCA,HNSC,KICH,KIRP,LIHC,LUAD,LUSC,PRAD,STAD,UCEC
KNTC1	Cell cycle	13	13	0	BLCA,BRCA,CHOL,ESCA,HNSC,KICH,KIRC,KIRP,LIHC,LUAD,LUSC,STAD,UCEC
MCM10	Cell cycle,DNA Rep	13	13	0	BLCA,BRCA,CHOL,ESCA,HNSC,KIRC,KIRP,LIHC,LUAD,LUSC,PRAD,STAD,UCEC
NDC80	Cell cycle	13	13	0	BLCA,BRCA,CHOL,ESCA,HNSC,KICH,KIRC,KIRP,LIHC,LUAD,LUSC,STAD,UCEC
NEK2	Cell cycle	13	13	0	BLCA,BRCA,CHOL,ESCA,HNSC,KIRC,KIRP,LIHC,LUAD,LUSC,PRAD,STAD,UCEC
NUF2	Cell cycle	13	13	0	BLCA,BRCA,CHOL,ESCA,HNSC,KIRC,KIRP,LIHC,LUAD,LUSC,PRAD,STAD,UCEC
PTTG1	Cell cycle	13	13	0	BLCA,BRCA,CHOL,ESCA,HNSC,KICH,KIRC,KIRP,LIHC,LUAD,LUSC,PRAD,UCEC
SKA1	Cell cycle	13	13	0	BLCA,BRCA,CHOL,ESCA,HNSC,KIRC,KIRP,LIHC,LUAD,LUSC,PRAD,STAD,UCEC
SPC25	Cell cycle	13	13	0	BLCA,BRCA,CHOL,ESCA,HNSC,KIRC,KIRP,LIHC,LUAD,LUSC,PRAD,STAD,UCEC
SYNE1	Cell cycle	13	0	13		BLCA,BRCA,CHOL,ESCA,KICH,KIRC,KIRP,LIHC,LUAD,LUSC,STAD,THCA,UCEC
TYMS	Cell cycle	13	13	0	BLCA,BRCA,CHOL,ESCA,HNSC,KIRC,KIRP,LIHC,LUAD,LUSC,STAD,THCA,UCEC
AURKA	Cell cycle	12	12	0	BLCA,BRCA,CHOL,ESCA,HNSC,KICH,KIRP,LIHC,LUAD,LUSC,STAD,UCEC
BRCA2	DDR,Cell cycle	12	12	0	BLCA,BRCA,CHOL,ESCA,HNSC,KIRC,KIRP,LIHC,LUAD,LUSC,STAD,UCEC
CCNE1	Senescence,Cell cycle	12	12	0	BLCA,BRCA,CHOL,ESCA,HNSC,KICH,KIRP,LIHC,LUAD,LUSC,STAD,UCEC
CCNE2	Cell cycle,Senescence	12	12	0	BLCA,BRCA,CHOL,ESCA,HNSC,KIRC,KIRP,LIHC,LUAD,LUSC,STAD,UCEC
CENPH	Cell cycle	12	12	0	BLCA,BRCA,CHOL,ESCA,HNSC,KIRC,KIRP,LIHC,LUAD,LUSC,STAD,UCEC
CENPI	Cell cycle	12	12	0	BLCA,BRCA,CHOL,ESCA,HNSC,KIRC,KIRP,LIHC,LUAD,LUSC,STAD,UCEC
CENPW	Cell cycle	12	12	0	BLCA,BRCA,CHOL,ESCA,HNSC,KIRC,KIRP,LIHC,LUAD,LUSC,STAD,UCEC
CLSPN	DDR,Cell cycle,Apoptosis	12	12	0	BLCA,BRCA,CHOL,ESCA,HNSC,KIRC,KIRP,LIHC,LUAD,LUSC,STAD,UCEC
DNA2	Telomeres,DDR,Cell cycle,DNA Rep	12	12	0	BLCA,BRCA,CHOL,ESCA,HNSC,KIRC,KIRP,LIHC,LUAD,LUSC,STAD,UCEC
EME1	DDR	12	12	0	BLCA,BRCA,CHOL,ESCA,HNSC,KIRC,KIRP,LIHC,LUAD,LUSC,STAD,UCEC
ERCC6L	Cell cycle	12	12	0	BLCA,BRCA,CHOL,ESCA,HNSC,KIRP,LIHC,LUAD,LUSC,PRAD,STAD,UCEC
ESCO2	Cell cycle	12	12	0	BLCA,BRCA,CHOL,ESCA,HNSC,KIRC,KIRP,LIHC,LUAD,LUSC,STAD,UCEC
HMGA2	Senescence	12	12	0	BLCA,BRCA,CHOL,ESCA,HNSC,KIRC,KIRP,LUAD,LUSC,STAD,THCA,UCEC
KIF18A	Cell cycle	12	12	0	BLCA,BRCA,CHOL,ESCA,HNSC,KIRC,KIRP,LIHC,LUAD,LUSC,STAD,UCEC
MAD2L1	Cell cycle	12	12	0	BLCA,BRCA,CHOL,ESCA,HNSC,KICH,KIRC,LIHC,LUAD,LUSC,STAD,UCEC
MND1	Cell cycle	12	12	0	BLCA,BRCA,CHOL,ESCA,HNSC,KICH,KIRC,LIHC,LUAD,LUSC,STAD,UCEC
OIP5	Cell cycle	12	12	0	BLCA,BRCA,CHOL,ESCA,HNSC,KIRC,KIRP,LIHC,LUAD,LUSC,STAD,UCEC
POLE2	DNA Rep,Cell cycle,Telomeres	12	12	0	BLCA,BRCA,ESCA,HNSC,KICH,KIRC,KIRP,LIHC,LUAD,LUSC,STAD,UCEC
RAD51	DDR,Cell cycle	12	12	0	BLCA,BRCA,CHOL,ESCA,HNSC,KIRP,LIHC,LUAD,LUSC,PRAD,STAD,UCEC
SGOL1	Cell cycle	12	12	0	BLCA,BRCA,CHOL,ESCA,HNSC,KIRP,LIHC,LUAD,LUSC,PRAD,STAD,UCEC
UBE2T	DDR	12	12	0	BLCA,BRCA,CHOL,ESCA,HNSC,KIRC,KIRP,LIHC,LUAD,LUSC,STAD,UCEC
CASC5	Cell cycle	11	9	2	BLCA,BRCA,ESCA,HNSC,LUAD,LUSC,PRAD,STAD,UCEC	KIRC,KIRP
CCNB1	Cell cycle	11	11	0	BLCA,BRCA,CHOL,ESCA,HNSC,KICH,LIHC,LUAD,LUSC,STAD,UCEC
CDC25A	DDR,Cell cycle	11	10	1	BLCA,BRCA,CHOL,ESCA,LIHC,LUAD,LUSC,PRAD,STAD,UCEC	KIRC
CDC7	DNA Rep,Cell cycle	11	11	0	BLCA,BRCA,CHOL,ESCA,HNSC,KIRP,LIHC,LUAD,LUSC,STAD,UCEC
CHEK1	DDR,Cell cycle	11	10	1	BLCA,BRCA,CHOL,ESCA,HNSC,LIHC,LUAD,LUSC,STAD,UCEC	PRAD
E2F2	Senescence,Cell cycle,DNA Rep	11	11	0	BLCA,BRCA,CHOL,ESCA,KIRC,KIRP,LIHC,LUAD,LUSC,PRAD,UCEC
FEN1	Telomeres,Cell cycle,DNA Rep	11	11	0	BLCA,BRCA,CHOL,ESCA,HNSC,KIRC,LIHC,LUAD,LUSC,STAD,UCEC
HIST1H2BJ	Senescence,Cell cycle,Telomeres	11	11	0	BLCA,BRCA,CHOL,ESCA,HNSC,KIRC,LIHC,LUAD,LUSC,STAD,UCEC
MCM2	DNA Rep,Cell cycle	11	11	0	BLCA,BRCA,CHOL,ESCA,HNSC,KICH,LIHC,LUAD,LUSC,STAD,UCEC
MCM4	DNA Rep,Cell cycle	11	10	1	BLCA,BRCA,CHOL,ESCA,HNSC,LIHC,LUAD,LUSC,STAD,UCEC	KIRC
MSH5	Cell cycle	11	11	0	BLCA,CHOL,HNSC,KIRC,KIRP,LIHC,LUAD,LUSC,PRAD,STAD,UCEC
ORC1	DNA Rep,Cell cycle	11	11	0	BLCA,BRCA,CHOL,ESCA,HNSC,KIRP,LIHC,LUAD,LUSC,STAD,UCEC
PLK4	Cell cycle	11	11	0	BLCA,BRCA,CHOL,ESCA,HNSC,KIRP,LIHC,LUAD,LUSC,STAD,UCEC
PPP1R12B	Cell cycle	11	1	10	KICH	BLCA,BRCA,ESCA,HNSC,KIRC,KIRP,LUSC,PRAD,STAD,UCEC
BLM	DDR,Cell cycle	10	10	0	BLCA,BRCA,CHOL,ESCA,KIRP,LIHC,LUAD,LUSC,STAD,UCEC
CBX8	Senescence	10	10	0	BLCA,BRCA,CHOL,ESCA,KIRC,LIHC,LUAD,LUSC,PRAD,UCEC
CDK1	Cell cycle	10	10	0	BLCA,BRCA,CHOL,ESCA,HNSC,LIHC,LUAD,LUSC,STAD,UCEC
CENPL	Cell cycle	10	10	0	BLCA,BRCA,CHOL,ESCA,HNSC,LIHC,LUAD,LUSC,STAD,UCEC
CENPO	Cell cycle	10	10	0	BLCA,BRCA,CHOL,ESCA,HNSC,LIHC,LUAD,LUSC,STAD,UCEC
CEP72	Cell cycle	10	10	0	BLCA,CHOL,ESCA,HNSC,KIRC,LIHC,LUAD,LUSC,STAD,UCEC
FANCD2	DDR	10	10	0	BLCA,BRCA,CHOL,ESCA,KIRP,LIHC,LUAD,LUSC,STAD,UCEC
GINS1	Cell cycle,DNA Rep	10	10	0	BLCA,BRCA,CHOL,ESCA,HNSC,LIHC,LUAD,LUSC,STAD,UCEC
HIST2H2AA3	Telomeres,Cell cycle,Senescence	10	10	0	BLCA,BRCA,CHOL,HNSC,LIHC,LUAD,LUSC,PRAD,THCA,UCEC
HIST2H2AC	Senescence,Cell cycle,Telomeres	10	10	0	BLCA,BRCA,ESCA,HNSC,KIRC,LIHC,LUAD,LUSC,PRAD,UCEC
HIST2H3A	Senescence,Cell cycle	10	10	0	BLCA,BRCA,CHOL,HNSC,LIHC,LUAD,LUSC,PRAD,STAD,UCEC
JUN	Senescence	10	1	9	KIRC	BLCA,BRCA,CHOL,KICH,LIHC,LUAD,LUSC,STAD,THCA
KIF23	Cell cycle	10	10	0	BLCA,BRCA,CHOL,ESCA,HNSC,LIHC,LUAD,LUSC,STAD,UCEC
LMNB1	Cell cycle,Senescence,Apoptosis	10	10	0	BLCA,BRCA,CHOL,ESCA,KIRP,LIHC,LUAD,LUSC,STAD,UCEC
NCAPG2	Cell cycle	10	10	0	BLCA,BRCA,CHOL,ESCA,HNSC,LIHC,LUAD,LUSC,STAD,UCEC
ORC6	DNA Rep,Cell cycle	10	10	0	BLCA,BRCA,ESCA,HNSC,KIRC,LUAD,LUSC,PRAD,STAD,UCEC
RFC4	Cell cycle,DNA Rep,Telomeres	10	10	0	BLCA,BRCA,CHOL,ESCA,HNSC,KIRP,LIHC,LUAD,LUSC,STAD
SGOL2	Cell cycle	10	10	0	BLCA,BRCA,CHOL,ESCA,HNSC,LIHC,LUAD,LUSC,STAD,UCEC
SYCP2	Cell cycle	10	10	0	BLCA,BRCA,CHOL,HNSC,KICH,KIRC,LUAD,LUSC,STAD,UCEC
ZWINT	Cell cycle	10	10	0	BLCA,BRCA,CHOL,ESCA,HNSC,LIHC,LUAD,LUSC,STAD,UCEC
BORA	Cell cycle	9	9	0	BLCA,CHOL,ESCA,HNSC,LIHC,LUAD,LUSC,STAD,UCEC
BRCA1	Cell cycle,DDR	9	9	0	BLCA,BRCA,ESCA,HNSC,KIRP,LUAD,LUSC,STAD,UCEC
CENPN	Cell cycle	9	9	0	BRCA,ESCA,HNSC,KICH,LUAD,LUSC,PRAD,STAD,UCEC
CKS1B	Cell cycle	9	9	0	BLCA,CHOL,ESCA,HNSC,LIHC,LUAD,LUSC,STAD,UCEC
DSN1	Cell cycle	9	9	0	BLCA,BRCA,CHOL,ESCA,HNSC,LIHC,LUAD,LUSC,STAD
E2F3	DNA Rep,Cell cycle,Senescence	9	9	0	BLCA,BRCA,CHOL,ESCA,KIRC,LUAD,LUSC,STAD,UCEC
GADD45B	Cell cycle	9	0	9		BLCA,CHOL,ESCA,HNSC,KIRP,LIHC,LUAD,LUSC,STAD
HIST1H2BC	Telomeres,Senescence,Cell cycle	9	8	1	BLCA,BRCA,ESCA,KIRC,LUAD,LUSC,PRAD,UCEC	KICH
HIST1H2BD	Telomeres,Cell cycle,Senescence	9	8	1	BLCA,BRCA,ESCA,HNSC,KIRC,LUAD,LUSC,UCEC	KICH
HIST1H2BH	Cell cycle,Senescence,Telomeres	9	9	0	BLCA,BRCA,ESCA,HNSC,KIRC,LUAD,LUSC,STAD,UCEC
HIST1H2BN	Cell cycle,Senescence,Telomeres	9	9	0	BLCA,BRCA,HNSC,LIHC,LUAD,LUSC,PRAD,STAD,UCEC
HMGA1	Senescence	9	8	1	BLCA,BRCA,CHOL,KIRP,LIHC,LUAD,LUSC,UCEC	KIRC
IL6	Senescence	9	0	9		BLCA,BRCA,HNSC,KICH,LUAD,LUSC,STAD,THCA,UCEC
MCM6	Cell cycle,DNA Rep	9	9	0	BRCA,CHOL,ESCA,HNSC,KIRC,LIHC,LUAD,LUSC,UCEC
MCM7	Cell cycle,DNA Rep	9	9	0	BLCA,CHOL,ESCA,HNSC,KIRP,LIHC,LUAD,LUSC,STAD
MCM8	DNA Rep,Cell cycle	9	8	1	BLCA,CHOL,ESCA,HNSC,LIHC,LUAD,LUSC,STAD	KIRC
NUP210	Cell cycle	9	9	0	BLCA,BRCA,ESCA,HNSC,KIRC,LUAD,LUSC,PRAD,UCEC
PRIM2	Telomeres,Cell cycle,DNA Rep	9	9	0	CHOL,ESCA,HNSC,KIRC,LIHC,LUAD,LUSC,STAD,UCEC
PRKAR2B	Cell cycle,Apoptosis	9	0	9		BLCA,BRCA,ESCA,HNSC,KICH,KIRP,LIHC,STAD,UCEC
SATB1	Apoptosis	9	1	8	KICH	BLCA,BRCA,CHOL,ESCA,HNSC,KIRC,STAD,UCEC
SFN	Apoptosis,Cell cycle	9	7	2	CHOL,KIRC,KIRP,LIHC,LUSC,THCA,UCEC	KICH,STAD
SOX4	DDR	9	9	0	BLCA,CHOL,KIRC,LIHC,LUAD,LUSC,STAD,THCA,UCEC
TIMELESS	DDR	9	9	0	BLCA,BRCA,ESCA,HNSC,KIRC,LUAD,LUSC,STAD,UCEC
UNC5A	Apoptosis	9	8	1	BRCA,CHOL,KICH,KIRC,KIRP,PRAD,STAD,UCEC	ESCA
ZWILCH	Cell cycle	9	8	1	BLCA,BRCA,CHOL,ESCA,LIHC,LUAD,LUSC,STAD	KIRC
ARHGAP10	Apoptosis	8	0	8		BLCA,BRCA,CHOL,ESCA,KICH,LIHC,STAD,UCEC
BIRC7	Apoptosis	8	7	1	BLCA,ESCA,KICH,KIRC,KIRP,STAD,THCA	LUSC
CDKN1C	Cell cycle	8	0	8		BRCA,ESCA,KICH,KIRC,KIRP,LUAD,LUSC,UCEC
CHEK2	DDR,Cell cycle	8	8	0	BRCA,ESCA,KIRP,LIHC,LUAD,LUSC,STAD,UCEC
DBF4	DNA Rep,Cell cycle	8	8	0	BLCA,BRCA,ESCA,KICH,LIHC,LUAD,LUSC,STAD
ESPL1	Cell cycle	8	7	1	BRCA,CHOL,LIHC,LUAD,LUSC,PRAD,UCEC	KIRP
H2AFX	DDR,Telomeres,Senescence,Cell cycle	8	8	0	BLCA,BRCA,CHOL,ESCA,LIHC,LUAD,LUSC,UCEC
HIST1H1C	Apoptosis,Senescence	8	7	1	BLCA,BRCA,KIRC,LIHC,LUAD,LUSC,UCEC	KICH
HIST1H1E	Senescence,Apoptosis	8	8	0	BLCA,BRCA,ESCA,HNSC,LUAD,LUSC,PRAD,UCEC
HIST1H2BK	Cell cycle,Senescence,Telomeres	8	8	0	BLCA,BRCA,ESCA,HNSC,KIRC,LUAD,LUSC,UCEC
NR4A2	DDR	8	0	8		BLCA,CHOL,HNSC,KIRC,KIRP,LIHC,LUSC,UCEC
PCNA	DDR,Telomeres,DNA Rep,Cell cycle	8	8	0	BLCA,BRCA,ESCA,LIHC,LUAD,LUSC,STAD,UCEC
SMC1B	Cell cycle	8	8	0	BLCA,BRCA,ESCA,HNSC,LIHC,LUAD,LUSC,STAD
SMC4	Cell cycle	8	8	0	BLCA,BRCA,CHOL,ESCA,HNSC,LIHC,LUSC,UCEC
TERT	Telomeres,Cell cycle	8	8	0	BLCA,ESCA,HNSC,LIHC,LUAD,LUSC,STAD,UCEC

## Sheet: a. BLCA
Differentially expressed genes among relevant pathways in BLCA
Symbol	Pathway	logFC	logCPM	PValue	FDR
GSN	Apoptosis	-2.46043	8.84038	5.02489e-143	7.3237e-141
PPP1R12B	Cell cycle	-4.03129	6.55995	1.04562e-85	3.83534e-82
PPP1R12A	Cell cycle	-1.99609	6.12083	1.12117e-53	3.6828e-51
ABL1	Cell cycle	-1.69087	6.39578	7.60063e-41	1.01997e-38
FOS	Senescence	-3.10757	8.95617	8.04886e-40	1.02393e-37
NR4A2	DDR	-2.89383	4.49021	4.96399e-36	4.70894e-34
GADD45B	Cell cycle	-2.74512	5.90118	4.016e-35	3.63721e-33
SYNE1	Cell cycle	-2.56522	4.8561	9.1227e-35	7.93567e-33
JUN	Senescence	-2.19455	8.0315	1.47599e-27	8.70873e-26
WEE1	Cell cycle,DDR	-1.74842	5.93118	9.50889e-27	5.37973e-25
PPP3CB	Apoptosis	-1.20504	5.49443	1.6777e-25	8.79113e-24
IL6	Senescence	-3.53969	3.95638	4.07607e-21	1.59336e-19
ROCK1	Apoptosis	-1.28256	6.06139	6.84368e-21	2.61485e-19
MAPT	Apoptosis	-2.83332	2.27065	3.24209e-20	1.18722e-18
EME1	DDR	2.81484	2.41941	4.67199e-20	1.69952e-18
FBXO31	DDR	-1.084	4.88738	1.14218e-19	4.01551e-18
RPS6KA2	Senescence	-1.72268	4.75965	1.99332e-19	6.86526e-18
ARHGAP10	Apoptosis	-1.52666	4.88575	4.36883e-19	1.47695e-17
PPP1CB	Cell cycle	-1.02401	8.10522	1.88513e-18	6.10116e-17
HJURP	Cell cycle	2.52908	4.55421	3.52073e-18	1.11488e-16
CDK1	Cell cycle	2.35101	5.82804	5.54564e-18	1.72385e-16
AURKA	Cell cycle	2.41961	5.03354	1.14181e-17	3.44705e-16
RCC2	Cell cycle	1.23083	7.97174	2.27095e-17	6.71762e-16
KIF2C	Cell cycle	2.41438	5.49896	3.27605e-17	9.52435e-16
KDM6B	Senescence	-1.32666	6.0081	3.99026e-17	1.14495e-15
UBE2C	Cell cycle,Senescence	2.65736	6.29154	7.87951e-17	2.21472e-15
BLM	DDR,Cell cycle	1.92535	3.66232	1.00576e-16	2.81256e-15
ZWINT	Cell cycle	2.23627	5.59392	1.37042e-16	3.76062e-15
CDCA8	Cell cycle	2.3541	4.95838	2.32168e-16	6.30809e-15
HSPA2	Cell cycle	-2.07403	4.64647	6.44718e-16	1.68715e-14
CENPA	Cell cycle	2.72444	3.47691	1.74955e-15	4.43595e-14
GINS1	Cell cycle,DNA Replication	2.02819	4.65256	4.557e-15	1.10818e-13
LIG1	Cell cycle,Telomeres,DNA Replication	1.38481	5.92769	4.65867e-15	1.1297e-13
PLK4	Cell cycle	1.84446	3.80779	5.74885e-15	1.38274e-13
KNTC1	Cell cycle	1.79411	5.07099	6.55493e-15	1.56465e-13
BORA	Cell cycle	1.68962	3.44349	6.57838e-15	1.56855e-13
CDC6	Cell cycle,DNA Replication	2.08219	5.19049	7.63217e-15	1.80612e-13
AKT3	Apoptosis	-1.96339	4.30353	1.53926e-14	3.56966e-13
SIRT1	DDR	-1.06784	4.2467	1.68994e-14	3.90265e-13
FANCD2	DDR	1.79094	4.84631	1.70063e-14	3.92322e-13
PRKCB	Cell cycle	-2.35028	3.26328	1.9992e-14	4.57363e-13
NUF2	Cell cycle	2.61202	4.51582	2.12253e-14	4.83567e-13
CBX8	Senescence	1.5796	3.62089	2.16683e-14	4.93149e-13
DNA2	Cell cycle,DDR,Telomeres,DNA Replication	1.79687	3.16373	2.27013e-14	5.15062e-13
SGOL1	Cell cycle	2.34209	3.15198	2.79573e-14	6.29124e-13
UBE2T	DDR	1.85791	4.46517	3.37139e-14	7.51749e-13
NEK2	Cell cycle	2.33417	4.34913	6.56101e-14	1.42542e-12
TIMELESS	DDR	1.51034	5.88502	6.72895e-14	1.45902e-12
RAD51	Cell cycle,DDR	1.88186	3.9003	6.97972e-14	1.50894e-12
POLD1	Cell cycle,Telomeres,DNA Replication	1.4474	5.31654	7.48763e-14	1.6124e-12
CDKN1A	DNA Replication,Cell cycle,Senescence	-1.57548	8.04978	8.57884e-14	1.83482e-12
TTK	Cell cycle	2.29552	4.32051	9.30886e-14	1.98517e-12
CDC45	DNA Replication,Cell cycle	2.25527	4.36913	1.54438e-13	3.22995e-12
PLK1	DDR,Cell cycle	2.26784	5.66906	1.56957e-13	3.27734e-12
ORC1	DNA Replication,Cell cycle	2.24299	3.40218	1.57545e-13	3.2865e-12
CDC20	Cell cycle	2.4757	6.33787	1.69291e-13	3.51154e-12
NCAPH	Cell cycle	2.23239	4.49683	1.84352e-13	3.80958e-12
CCNB2	Cell cycle	2.07889	5.32509	2.5716e-13	5.20183e-12
DBF4	DNA Replication,Cell cycle	1.37223	3.94999	2.61531e-13	5.28538e-12
BCL2	Apoptosis	-1.61174	3.28746	2.65758e-13	5.36587e-12
CDT1	DDR,Cell cycle,DNA Replication	2.15384	5.1308	3.00097e-13	6.02604e-12
CDC25C	DDR,Cell cycle	2.18962	2.88766	3.17101e-13	6.34433e-12
ETS2	Senescence	-1.44832	7.95913	3.52101e-13	7.01271e-12
SKP2	Cell cycle	1.84002	5.56884	4.48458e-13	8.84379e-12
AURKB	Cell cycle	2.28863	5.00165	5.60545e-13	1.0956e-11
POLE2	Cell cycle,Telomeres,DNA Replication	1.88677	2.71727	8.94944e-13	1.70823e-11
CENPO	Cell cycle	1.44195	3.80361	9.38523e-13	1.78368e-11
SKA1	Cell cycle	2.09714	3.77538	9.42065e-13	1.78887e-11
CENPK	Cell cycle	2.0575	3.27023	9.72819e-13	1.84091e-11
CCNB1	Cell cycle	1.99911	6.16963	1.24938e-12	2.3302e-11
PRKAR2B	Cell cycle,Apoptosis	-1.94473	3.50144	1.47593e-12	2.7296e-11
MIS18A	Cell cycle	1.31647	4.35033	3.33198e-12	5.9618e-11
ZWILCH	Cell cycle	1.17721	4.4093	3.52154e-12	6.27039e-11
CENPI	Cell cycle	2.1027	2.77978	3.5574e-12	6.324e-11
BUB1B	Cell cycle	2.06117	4.38297	3.74451e-12	6.61921e-11
EXO1	DDR	2.27955	3.66308	3.9691e-12	7.00497e-11
MCM2	Cell cycle,DNA Replication	1.88311	6.47637	4.17483e-12	7.35037e-11
KIF18A	Cell cycle	2.21765	3.12295	4.41616e-12	7.73813e-11
H2AFX	Telomeres,Senescence,Cell cycle,DDR	1.55055	6.44588	5.40922e-12	9.35897e-11
CHEK1	Cell cycle,DDR	1.55814	4.50866	5.56747e-12	9.61765e-11
OIP5	Cell cycle	2.01437	2.0805	5.80127e-12	9.99799e-11
CENPE	Cell cycle	1.92493	4.59901	1.21227e-11	2.01813e-10
EZH2	Senescence	1.78896	4.90294	1.31069e-11	2.16884e-10
ERCC6L	Cell cycle	2.00104	2.92617	2.00819e-11	3.25452e-10
CENPH	Cell cycle	1.5014	3.8177	2.0785e-11	3.3635e-10
CLIP1	Cell cycle	-1.0427	6.63882	2.1382e-11	3.45503e-10
KIF23	Cell cycle	1.89425	5.04123	2.16412e-11	3.49435e-10
KIF20A	Cell cycle	2.01741	5.26398	2.27145e-11	3.65691e-10
NCAPG	Cell cycle	2.05322	4.50848	2.32691e-11	3.73528e-10
MCM4	DNA Replication,Cell cycle	1.50639	7.22608	2.40197e-11	3.85296e-10
CCNE1	Senescence,Cell cycle	2.32355	4.72373	2.83938e-11	4.53807e-10
FAM175A	Cell cycle,DDR	-1.12105	1.70218	2.95822e-11	4.7109e-10
RFC5	DNA Replication,Telomeres,Cell cycle	1.13774	4.67678	3.6188e-11	5.66851e-10
DSN1	Cell cycle	1.21798	4.85252	3.91178e-11	6.08844e-10
SPC24	Cell cycle	1.84086	4.235	3.91019e-11	6.08844e-10
TNRC6C	Senescence	-1.19941	3.05234	4.07666e-11	6.3361e-10
TOP2A	Cell cycle	2.07116	7.43827	4.09386e-11	6.34937e-10
MYBL2	Cell cycle	2.50693	6.63388	4.87167e-11	7.46627e-10
NDC80	Cell cycle	1.96458	4.61869	5.18507e-11	7.91352e-10
MAD2L1	Cell cycle	1.75524	4.85978	6.12856e-11	9.2763e-10
MCM10	DNA Replication,Cell cycle	2.19054	3.92383	6.32478e-11	9.54049e-10
BID	Apoptosis	1.24428	5.86437	7.70841e-11	1.14549e-09
BUB1	Cell cycle	1.78229	5.16121	8.3946e-11	1.24242e-09
CCNA2	Cell cycle,Senescence,DNA Replication	1.83951	5.10653	9.56234e-11	1.4058e-09
CDC25A	Cell cycle,DDR	1.73532	3.80892	1.13816e-10	1.65665e-09
LMNB1	Apoptosis,Cell cycle,Senescence	1.59203	6.11219	1.16069e-10	1.68721e-09
HIST2H2AA3	Senescence,Cell cycle,Telomeres	2.60296	5.89033	1.1774e-10	1.70813e-09
HIST1H2BD	Telomeres,Cell cycle,Senescence	2.39915	4.39208	1.30948e-10	1.88237e-09
NDC1	Cell cycle	1.07716	5.57756	1.48263e-10	2.11332e-09
CDCA5	Cell cycle	1.93686	5.34025	1.51523e-10	2.15636e-09
HIST1H2BJ	Telomeres,Cell cycle,Senescence	3.348	2.47986	1.52736e-10	2.17005e-09
BRCA1	Cell cycle,DDR	1.45854	4.54619	1.59315e-10	2.25625e-09
PRKACB	Apoptosis	-1.20509	5.43455	1.90646e-10	2.67756e-09
FOXM1	Cell cycle	2.07536	5.81247	2.28081e-10	3.17095e-09
RFC4	Cell cycle,DNA Replication,Telomeres	1.43687	4.88465	2.35411e-10	3.26666e-09
PCNA	Cell cycle,DDR,DNA Replication,Telomeres	1.34916	7.34047	2.71592e-10	3.73575e-09
DTL	DDR	1.79647	4.23374	2.74049e-10	3.7672e-09
STRA13	Cell cycle	1.23262	5.83207	2.92463e-10	3.99536e-09
MYC	Cell cycle	-1.69116	6.83604	3.2407e-10	4.41345e-09
SPC25	Cell cycle	1.81899	3.12998	3.26039e-10	4.43478e-09
CBX6	Senescence	-1.37976	5.95594	3.96895e-10	5.35225e-09
BIRC5	Cell cycle	1.91847	5.15471	4.04633e-10	5.44658e-09
CDC7	DNA Replication,Cell cycle	1.52449	3.83838	4.84132e-10	6.44572e-09
CCND2	Cell cycle	-1.82149	5.59394	5.59023e-10	7.35824e-09
FEN1	Cell cycle,Telomeres,DNA Replication	1.5061	5.94367	7.24509e-10	9.38493e-09
CKS1B	Cell cycle	1.48138	6.32383	8.77091e-10	1.12292e-08
RBL1	Cell cycle	1.24271	4.21173	9.34257e-10	1.18576e-08
RFC2	Telomeres,DNA Replication,Cell cycle	1.04348	5.46832	9.41774e-10	1.19393e-08
PKMYT1	Cell cycle	1.89024	4.55439	1.11903e-09	1.40489e-08
GINS2	Cell cycle,DNA Replication	1.58058	4.46905	1.23079e-09	1.53556e-08
CASC5	Cell cycle	1.73287	4.19787	1.86257e-09	2.25724e-08
HIST1H2BO	Telomeres,Senescence,Cell cycle	4.78333	-0.211481	1.96512e-09	2.37107e-08
POLA2	DNA Replication,Telomeres,Cell cycle	1.07954	4.86204	2.01171e-09	2.418e-08
HIST2H3A	Senescence,Cell cycle	4.15361	2.24325	2.29009e-09	2.7214e-08
CASP6	Apoptosis	1.04661	4.58935	2.71186e-09	3.17968e-08
HIST1H2BH	Telomeres,Cell cycle,Senescence	3.77215	1.57418	2.7203e-09	3.18788e-08
CCNE2	Senescence,Cell cycle	2.11724	2.42937	3.51736e-09	4.05713e-08
RUVBL1	Telomeres,Cell cycle	1.03493	6.22645	3.57618e-09	4.11419e-08
CENPL	Cell cycle	1.22408	3.13758	4.42358e-09	5.01567e-08
LIN9	Cell cycle	1.12799	3.04214	4.55504e-09	5.15411e-08
HIST1H1C	Senescence,Apoptosis	2.51589	6.27879	5.34343e-09	5.98465e-08
SGOL2	Cell cycle	1.34465	3.52844	5.85353e-09	6.51946e-08
GADD45A	Cell cycle	-1.09331	5.76394	6.66159e-09	7.35247e-08
CENPF	Cell cycle	1.68351	6.3965	8.59313e-09	9.27956e-08
SOX4	DDR	1.68498	7.78478	8.62671e-09	9.31127e-08
POLE	DNA Replication,Telomeres,Cell cycle	1.00669	5.91185	9.30207e-09	9.97174e-08
NCAPG2	Cell cycle	1.39752	5.10825	1.06613e-08	1.13131e-07
CEP152	Cell cycle	1.17478	2.83158	1.57326e-08	1.62669e-07
HIST1H2BC	Telomeres,Senescence,Cell cycle	2.87276	2.30328	1.68262e-08	1.72962e-07
E2F1	DNA Replication,Apoptosis,Cell cycle,Senescence	1.83951	5.07221	1.92366e-08	1.95547e-07
CENPM	Cell cycle	1.57068	3.93808	1.95125e-08	1.98077e-07
RAD18	DDR	1.06252	4.22028	2.94007e-08	2.89508e-07
HIST1H2BK	Telomeres,Senescence,Cell cycle	1.97211	6.28461	3.70945e-08	3.59343e-07
PIK3R1	Apoptosis	-1.15733	5.71025	3.77473e-08	3.6484e-07
RPA3	DNA Replication,Telomeres,Cell cycle,DDR	1.03144	4.86187	3.84727e-08	3.70875e-07
TRAF2	Apoptosis,Necrosis	1.00032	5.10359	3.93092e-08	3.77694e-07
RAD9A	Cell cycle,DDR	1.22471	4.7462	4.1053e-08	3.92653e-07
TERT	Telomeres,Cell cycle	3.55265	1.30906	4.58317e-08	4.3402e-07
MCM7	Cell cycle,DNA Replication	1.02707	7.54085	4.67187e-08	4.4166e-07
HIST1H1D	Apoptosis,Senescence	5.10266	0.694615	5.30323e-08	4.975e-07
NCAPD2	Cell cycle	1.1461	6.95342	6.58228e-08	6.07137e-07
PRIM1	DNA Replication,Telomeres,Cell cycle	1.3363	3.36319	6.66686e-08	6.14423e-07
GINS4	Cell cycle,DNA Replication	1.56378	2.82371	1.06439e-07	9.38133e-07
HIST1H1E	Apoptosis,Senescence	4.54681	1.83286	1.22827e-07	1.06592e-06
TYMS	Cell cycle	1.5303	5.35191	1.40033e-07	1.20103e-06
BRCA2	Cell cycle,DDR	1.77038	3.2162	1.41307e-07	1.21007e-06
MSH5	Cell cycle	1.50769	1.23541	1.42412e-07	1.21859e-06
HIST2H2AC	Senescence,Cell cycle,Telomeres	2.22041	1.80043	1.45271e-07	1.24016e-06
TGFB3	Cell cycle	-1.47378	4.50637	1.59572e-07	1.35072e-06
TMPO	Cell cycle	1.00277	6.88604	1.63289e-07	1.37794e-06
HIST3H2BB	Telomeres,Senescence,Cell cycle	2.67054	-0.539351	1.74475e-07	1.46559e-06
HIST1H1B	Senescence,Apoptosis	5.87377	0.897939	1.81945e-07	1.52022e-06
H2BFS	Telomeres,Cell cycle,Senescence	1.90819	3.15964	1.89342e-07	1.57723e-06
RFC3	Telomeres,DNA Replication,Cell cycle	1.20286	4.16687	2.20939e-07	1.81637e-06
RRM2	Cell cycle	1.64828	6.53634	2.90222e-07	2.31756e-06
CLSPN	Apoptosis,DDR,Cell cycle	1.91261	3.06449	3.34662e-07	2.63138e-06
TUBB3	Cell cycle	2.29299	6.65305	3.78246e-07	2.93321e-06
SATB1	Apoptosis	-1.15987	5.3994	3.89015e-07	3.00718e-06
HMGA2	Senescence	6.05937	4.21937	3.94702e-07	3.04153e-06
RMI1	DDR	1.10066	3.83328	4.27289e-07	3.26407e-06
ESCO2	Cell cycle	1.45765	2.75841	4.36418e-07	3.32342e-06
PTTG1	Cell cycle	1.4567	5.39482	4.4735e-07	3.39844e-06
MCM5	Cell cycle,DNA Replication	1.04376	6.58885	4.52044e-07	3.42465e-06
HIST2H2BE	Cell cycle,Senescence,Telomeres	1.84345	5.26079	4.78506e-07	3.60687e-06
CDKN2A	Senescence,Cell cycle	4.08293	5.82848	6.07125e-07	4.50189e-06
PRKCA	Cell cycle	-1.15538	4.799	6.39149e-07	4.7266e-06
MND1	Cell cycle	1.41825	2.2468	7.23713e-07	5.27924e-06
LPIN1	Cell cycle	-1.00367	4.3885	7.29813e-07	5.31317e-06
SYCP2	Cell cycle	2.69136	2.52282	8.51404e-07	6.11144e-06
SMC1B	Cell cycle	2.89086	1.42338	8.69173e-07	6.2329e-06
CBX2	Senescence	2.14436	4.64905	9.77818e-07	6.92624e-06
HIST1H2AJ	Telomeres,Cell cycle,Senescence	3.31613	-0.214832	1.16121e-06	8.10782e-06
BBC3	Apoptosis	1.13827	4.03252	1.32478e-06	9.13402e-06
INCENP	Cell cycle	1.06546	4.95313	1.46451e-06	9.94782e-06
HIST1H2BN	Cell cycle,Senescence,Telomeres	1.95365	0.852901	1.82856e-06	1.21396e-05
E2F2	DNA Replication,Senescence,Cell cycle	1.663	3.5955	2.97355e-06	1.88431e-05
MAD2L2	Cell cycle	1.06731	5.37927	3.98803e-06	2.45713e-05
NUP210	Cell cycle	1.72523	6.48703	4.12355e-06	2.52718e-05
CEP72	Cell cycle	1.11306	2.84395	5.13892e-06	3.08251e-05
MCM8	DNA Replication,Cell cycle	1.033	3.96144	5.83417e-06	3.43955e-05
NUP107	Cell cycle	1.22401	5.96758	7.73782e-06	4.41519e-05
HMGB2	Apoptosis	1.05576	7.24435	1.01844e-05	5.63869e-05
SLX1A	DDR	1.2442	2.90981	1.23074e-05	6.6764e-05
ORC6	DNA Replication,Cell cycle	1.15403	5.15054	1.29142e-05	6.97118e-05
HIST1H2AC	Cell cycle,Senescence,Telomeres	1.43891	5.40235	1.33915e-05	7.20234e-05
HMGA1	Senescence	1.17887	8.55155	1.41899e-05	7.58174e-05
IRAK3	Apoptosis	-1.1448	3.02527	1.69903e-05	8.94764e-05
FADD	Apoptosis,Necrosis	1.04658	2.77722	2.05598e-05	0.000105571
E2F5	Cell cycle	1.06168	3.18154	2.23241e-05	0.000113703
TNFRSF10D	Apoptosis	-1.05317	2.42869	8.176e-05	0.000354047
E2F3	Cell cycle,Senescence,DNA Replication	1.26007	5.5468	0.0001233	0.000505136
CENPW	Cell cycle	1.1089	4.29252	0.000137138	0.00055409
SMC4	Cell cycle	1.00362	5.72396	0.000140351	0.000565159
TNIK	Senescence	-1.12267	3.3653	0.000180951	0.00070026
TUBB6	Cell cycle	-1.1866	6.68003	0.000265307	0.000975585
TUBB8	Cell cycle	1.17531	0.299271	0.000289237	0.00105355
AJUBA	Cell cycle	1.1243	5.21642	0.000306879	0.00110827
DAPK2	Apoptosis	-1.04539	2.52932	0.000324292	0.00116087
NGF	Apoptosis	-1.29297	-0.036653	0.000395338	0.00137995
CDC25B	Cell cycle	1.1544	6.53528	0.000417828	0.00144858
TUBA3C	Cell cycle	6.83025	0.934138	0.000664939	0.00215618
H2AFB1	Cell cycle,Senescence,Telomeres	2.17856	-0.572739	0.000893546	0.00277247
BIRC7	Apoptosis	2.36874	-0.798068	0.000946737	0.00291614
TUBA3E	Cell cycle	3.20967	0.255684	0.00107347	0.00324875
SYCE2	Cell cycle	1.01218	-0.152826	0.00125948	0.00372863
IL1RAP	Apoptosis	1.12482	4.63911	0.00316428	0.00825309
CCNA1	DNA Replication,Cell cycle,Senescence	3.07639	1.57151	0.00497753	0.0121812
IL1A	Senescence,Apoptosis	1.4324	5.01872	0.0255434	0.0492259

## Sheet: b. BRCA
Differentially expressed genes among relevant pathways in BRCA
Symbol	Pathway	logFC	logCPM	PValue	FDR
GSN	Apoptosis	-2.52679	9.16201	5.95e-320	2.90e-317
PPP1R12B	Cell cycle	-2.05942	5.9128	1.27e-229	1.91e-227
NEK2	Cell cycle	4.37959	4.60571	1.95e-160	1.52e-158
PRKAR2B	Apoptosis,Cell cycle	-2.51817	6.21668	6.23e-156	4.63e-154
BMX	Apoptosis	-2.96968	0.653839	2.32e-145	1.54e-143
CDC14B	Cell cycle	-1.81371	3.83474	1.43e-141	9.04e-140
PKMYT1	Cell cycle	4.1628	4.01476	1.26e-133	7.24e-132
CDC25C	DDR,Cell cycle	3.82028	2.42402	2.41e-133	1.38e-131
SPC25	Cell cycle	2.88213	2.81525	6.24e-132	3.45e-130
UBE2T	DDR	3.33593	4.43013	3.6e-123	1.75e-121
PPP2R1B	Cell cycle	-1.47881	5.32651	6.56e-123	3.18e-121
CDKN1C	Cell cycle	-2.07615	3.95197	3.8e-122	1.82e-120
HJURP	Cell cycle	3.64524	3.83248	8.01e-121	3.75e-119
NUF2	Cell cycle	3.97749	4.03502	6.57e-120	3.05e-118
DTL	DDR	3.13135	4.80401	8.84e-117	3.91e-115
TK2	Cell cycle	-1.11976	5.09766	2.47e-116	1.09e-114
CDK1	Cell cycle	3.24984	5.42618	1.66e-115	7.19e-114
UBE2C	Cell cycle,Senescence	4.28263	5.114	6.72e-114	2.83e-112
CCNB1	Cell cycle	2.59179	5.59387	4.15e-113	1.73e-111
BUB1	Cell cycle	3.56323	4.657	3.66e-112	1.52e-110
SPC24	Cell cycle	3.2514	3.26908	1.87e-111	7.61e-110
CENPF	Cell cycle	3.33057	6.78625	8.77e-111	3.53e-109
KIF20A	Cell cycle	3.52351	4.79435	1.55e-110	6.18e-109
PLK1	Cell cycle,DDR	3.48452	4.81546	4.25e-110	1.67e-108
ZWINT	Cell cycle	2.6413	5.25048	1.18e-109	4.59e-108
PTTG1	Cell cycle	3.33406	4.4297	7.67e-106	2.78e-104
AURKA	Cell cycle	3.20202	4.57509	2.1e-105	7.57e-104
BUB1B	Cell cycle	3.14165	4.10785	2.4e-105	8.6e-104
EXO1	DDR	3.68412	3.75309	2.13e-104	7.57e-103
OIP5	Cell cycle	2.69029	1.54309	2.43e-104	8.62e-103
KIF2C	Cell cycle	3.49881	4.68803	5.41e-104	1.9e-102
ERCC6L	Cell cycle	2.89094	2.75636	8.83e-104	3.09e-102
SGOL1	Cell cycle	3.46036	2.44385	9.88e-104	3.43e-102
NDC80	Cell cycle	3.43811	3.91255	1.76e-103	6.07e-102
KIF23	Cell cycle	2.76251	4.71273	3.22e-103	1.1e-101
CDCA8	Cell cycle	3.09957	4.4095	2.53e-102	8.55e-101
CCNB2	Cell cycle	3.19728	4.49237	1.31e-101	4.38e-100
LMNB1	Cell cycle,Senescence,Apoptosis	2.48173	5.87062	1.31e-101	4.39e-100
RRM2	Cell cycle	3.45716	5.69579	1.79e-101	5.98e-100
RAD51	Cell cycle,DDR	2.72227	3.17601	2.59e-101	8.6e-100
NCAPG	Cell cycle	3.24652	4.12198	6.95e-101	2.28e-99
SKA1	Cell cycle	3.49651	2.95385	1.32e-100	4.33e-99
CASC5	Cell cycle	3.01736	3.77195	2.93e-100	9.54e-99
EZH2	Senescence	2.40032	4.61669	3.33e-99	1.07e-97
FOS	Senescence	-2.5723	8.36215	6.36e-99	2.03e-97
GINS1	Cell cycle,DNA Replication	2.52519	4.12223	4.54e-98	1.43e-96
CDCA5	Cell cycle	3.148	4.69774	2.63e-97	8.17e-96
NCAPH	Cell cycle	2.95284	3.88818	3.64e-96	1.11e-94
ESPL1	Cell cycle	2.94807	4.08084	5.83e-95	1.75e-93
CENPM	Cell cycle	2.93046	2.98186	9.88e-94	2.92e-92
FOXM1	Cell cycle	3.51188	5.32589	4.52e-93	1.33e-91
BIRC5	Cell cycle	3.6904	4.47971	4.08e-92	1.17e-90
ESCO2	Cell cycle	2.81096	2.80253	2.88e-91	8.16e-90
CDC20	Cell cycle	3.61908	5.17541	4.16e-91	1.17e-89
NUP210	Cell cycle	1.95926	6.91306	1.43e-90	4e-89
TOP2A	Cell cycle	3.60561	7.29129	1.72e-90	4.78e-89
CCNA2	Cell cycle,DNA Replication,Senescence	2.91568	4.4901	1.88e-90	5.22e-89
AURKB	Cell cycle	3.59688	3.55141	3.81e-88	1.02e-86
CENPE	Cell cycle	2.85514	4.26077	1.29e-87	3.41e-86
CDC45	Cell cycle,DNA Replication	3.22508	3.27833	1.5e-86	3.9e-85
CENPA	Cell cycle	3.42133	2.81257	1.54e-85	3.91e-84
E2F1	Senescence,Apoptosis,Cell cycle,DNA Replication	2.75224	4.34083	2.84e-83	6.9e-82
MYBL2	Cell cycle	3.94049	5.68603	2.28e-81	5.4e-80
KIF18A	Cell cycle	2.65432	3.0288	2.53e-81	5.98e-80
TTK	Cell cycle	3.08318	3.92607	6.46e-81	1.52e-79
CLSPN	Apoptosis,DDR,Cell cycle	3.20567	2.82587	8.84e-80	2.03e-78
TIMELESS	DDR	1.562	5.55112	1.01e-79	2.31e-78
EME1	DDR	2.76386	2.178	4.71e-79	1.08e-77
PARP1	DDR	1.21896	8.09043	1.86e-78	4.2e-77
UNC5B	Apoptosis	2.01815	6.16138	2.66e-78	6e-77
MCM10	Cell cycle,DNA Replication	3.37674	3.6882	6.01e-76	1.29e-74
CENPI	Cell cycle	2.53498	2.51069	6.66e-76	1.43e-74
POLE2	DNA Replication,Telomeres,Cell cycle	1.78954	2.52816	8.92e-76	1.92e-74
IL6	Senescence	-2.8295	2.11185	2.23e-75	4.76e-74
MAD2L1	Cell cycle	2.19555	4.55847	4.49e-75	9.51e-74
VIM	Apoptosis	-1.42315	9.67105	4.6e-75	9.72e-74
CENPK	Cell cycle	2.10131	2.3654	1.77e-72	3.58e-71
H2AFZ	Senescence,Cell cycle,Telomeres	1.48657	7.4451	5.19e-72	1.04e-70
MND1	Cell cycle	3.02485	1.8088	2.74e-70	5.32e-69
PCNA	DNA Replication,Cell cycle,Telomeres,DDR	1.41413	6.83095	1.01e-69	1.94e-68
FEN1	DNA Replication,Cell cycle,Telomeres	1.63889	5.31853	2.28e-69	4.34e-68
PIK3R2	Apoptosis	1.18829	6.62215	2.68e-69	5.1e-68
RCC2	Cell cycle	1.07453	7.69354	6.06e-68	1.12e-66
CCNE2	Cell cycle,Senescence	2.54399	2.90729	6.43e-68	1.18e-66
TLR4	Apoptosis	-1.45705	4.38197	1.64e-67	3e-66
CENPL	Cell cycle	1.41566	3.44957	3.27e-67	5.95e-66
CBX4	Senescence	1.7533	5.56988	3.67e-67	6.67e-66
PLK4	Cell cycle	1.86166	3.45703	9.52e-67	1.71e-65
CDC6	DNA Replication,Cell cycle	3.08771	4.79488	1.78e-66	3.18e-65
H2AFX	DDR,Senescence,Cell cycle,Telomeres	1.91964	5.19766	5.75e-66	1.01e-64
HIST2H2AA3	Cell cycle,Telomeres,Senescence	3.01865	6.07243	1.23e-65	2.15e-64
ETS2	Senescence	-1.22568	5.87951	2.22e-65	3.84e-64
HIST1H2BD	Telomeres,Cell cycle,Senescence	2.74845	5.38926	5.25e-65	9.05e-64
CDT1	DDR,Cell cycle,DNA Replication	2.56254	3.91149	6.54e-65	1.12e-63
E2F2	DNA Replication,Cell cycle,Senescence	2.64507	3.27449	9.27e-65	1.58e-63
DNA2	Telomeres,Cell cycle,DNA Replication,DDR	1.89641	3.20905	1.36e-64	2.32e-63
MCM2	DNA Replication,Cell cycle	1.84257	5.94539	2.23e-64	3.79e-63
MAPK10	Senescence	-2.04902	3.01624	1.75e-63	2.89e-62
GINS2	DNA Replication,Cell cycle	2.16974	4.27934	3.58e-63	5.87e-62
ORC1	Cell cycle,DNA Replication	2.51892	2.65406	4.54e-63	7.41e-62
BLM	Cell cycle,DDR	2.14113	3.29098	8.1e-63	1.32e-61
FANCD2	DDR	1.59857	4.46433	1.59e-62	2.57e-61
TRAF2	Apoptosis,Necrosis	1.25184	4.79252	1.74e-62	2.8e-61
MCM4	Cell cycle,DNA Replication	1.82034	7.07383	2.92e-62	4.66e-61
CENPO	Cell cycle	1.35218	3.57514	3.67e-62	5.86e-61
TYMS	Cell cycle	2.02539	4.54808	1.43e-61	2.25e-60
ARHGAP10	Apoptosis	-1.3415	3.88335	1.44e-61	2.28e-60
CDKN2C	Cell cycle,Senescence	-1.3753	4.35748	2.1e-61	3.3e-60
ZWILCH	Cell cycle	1.15301	4.27048	1.4e-59	2.11e-58
SYNE1	Cell cycle	-1.35734	5.84736	2.68e-59	4.03e-58
PIK3R1	Apoptosis	-1.34357	7.34738	2.08e-57	2.97e-56
H2BFS	Senescence,Telomeres,Cell cycle	2.20674	3.2569	2.15e-57	3.07e-56
CDC25A	Cell cycle,DDR	2.35973	2.95662	2.45e-57	3.47e-56
RUVBL1	Cell cycle,Telomeres	1.05359	5.88701	5.35e-57	7.52e-56
JUN	Senescence	-1.39435	7.83739	6.77e-57	9.48e-56
CBX8	Senescence	1.50745	3.51429	6.86e-57	9.6e-56
TUBB3	Cell cycle	3.16107	5.64645	2.33e-56	3.2e-55
SGOL2	Cell cycle	1.4468	3.70817	1.54e-55	2.06e-54
HIST1H2BK	Telomeres,Cell cycle,Senescence	2.11027	6.62066	1.84e-55	2.47e-54
HIST2H3A	Cell cycle,Senescence	4.16273	2.19879	4.4e-55	5.82e-54
RMI1	DDR	1.20638	4.30564	4.57e-55	6.04e-54
LIG1	DNA Replication,Telomeres,Cell cycle	1.11411	5.33487	7.7e-55	1.01e-53
DBF4	Cell cycle,DNA Replication	1.29704	3.86571	1.17e-54	1.54e-53
NDE1	Cell cycle	1.00396	5.20395	1.32e-54	1.73e-53
H3F3A	Cell cycle,Senescence	1.13305	8.76808	6.62e-54	8.47e-53
CDC7	DNA Replication,Cell cycle	1.83759	3.59142	1.16e-53	1.47e-52
RFC2	Telomeres,Cell cycle,DNA Replication	1.05669	5.19154	1.66e-53	2.11e-52
HIST1H2AJ	Cell cycle,Telomeres,Senescence	5.96523	0.555939	2.38e-53	3.01e-52
MIS18A	Cell cycle	1.1209	3.96975	3.13e-53	3.94e-52
HIST1H2BO	Senescence,Telomeres,Cell cycle	5.69385	0.567122	1.53e-52	1.89e-51
DSN1	Cell cycle	1.15126	4.75069	1.63e-52	2.02e-51
TNFRSF10D	Apoptosis	-1.66456	2.0707	2.69e-52	3.31e-51
PSMC4	DNA Replication,Cell cycle,Apoptosis	1.00124	6.47347	2.2e-51	2.65e-50
BUB3	Cell cycle	1.07056	7.15171	2.9e-51	3.49e-50
BAX	Apoptosis	1.19528	5.23523	2.29e-50	2.66e-49
CHEK1	DDR,Cell cycle	1.62646	4.02138	3.52e-50	4.08e-49
MAPKAPK2	DDR,Senescence	1.09069	7.88967	4.14e-50	4.78e-49
BAK1	Apoptosis	1.04704	4.81179	3.96e-49	4.47e-48
HIST1H2BH	Senescence,Cell cycle,Telomeres	3.88692	1.30633	1.41e-48	1.56e-47
BARD1	DDR,Cell cycle	1.2492	4.13734	3.45e-48	3.79e-47
HIST2H2AC	Telomeres,Cell cycle,Senescence	4.06585	2.33489	3.46e-48	3.8e-47
CCNE1	Cell cycle,Senescence	3.00206	3.00664	1.08e-46	1.13e-45
STRA13	Cell cycle	1.49381	5.25796	8.58e-46	8.78e-45
RFC4	Telomeres,Cell cycle,DNA Replication	1.25967	4.46279	1.69e-45	1.71e-44
SMC4	Cell cycle	1.54471	5.93859	2.94e-45	2.96e-44
GINS4	DNA Replication,Cell cycle	2.02375	3.08819	9.44e-45	9.35e-44
KNTC1	Cell cycle	1.20415	4.93241	5.25e-44	5.03e-43
HMGA1	Senescence	1.58487	7.02766	1.18e-43	1.12e-42
NCAPG2	Cell cycle	1.22691	5.07447	1.39e-43	1.32e-42
TUBG1	Cell cycle	1.05242	5.69705	1.45e-43	1.37e-42
HIST1H2BC	Cell cycle,Telomeres,Senescence	3.02814	3.3208	1.63e-43	1.54e-42
CBX2	Senescence	2.73804	4.54396	4.21e-43	3.93e-42
HIST1H2BJ	Cell cycle,Telomeres,Senescence	3.01697	2.09954	6.05e-43	5.61e-42
HIST2H2BE	Senescence,Cell cycle,Telomeres	2.07023	6.2966	6.79e-43	6.27e-42
PSME2	Apoptosis,DNA Replication,Cell cycle	1.24643	6.95208	8.36e-43	7.7e-42
CENPH	Cell cycle	1.11396	3.28776	3.76e-42	3.37e-41
TUBB6	Cell cycle	-1.17659	5.88654	1.28e-41	1.13e-40
MAGED1	Apoptosis	1.10579	8.11338	1.12e-40	9.6e-40
TUBB8	Cell cycle	1.81891	-0.0284848	2.23e-40	1.88e-39
CENPP	Cell cycle	1.38252	3.29757	2.74e-40	2.3e-39
RPS6KA3	Senescence	-1.07138	5.43116	1.62e-39	1.32e-38
CDKN2A	Cell cycle,Senescence	2.78765	4.13523	6.19e-39	4.93e-38
HIST3H2BB	Cell cycle,Telomeres,Senescence	3.70421	0.153858	1.06e-38	8.41e-38
CENPN	Cell cycle	1.44553	3.27391	2.3e-38	1.79e-37
E2F5	Cell cycle	1.24246	3.79879	1.78e-37	1.34e-36
BRCA2	Cell cycle,DDR	1.64765	3.23987	3.38e-37	2.52e-36
MCM6	DNA Replication,Cell cycle	1.03403	6.0031	6.33e-37	4.69e-36
HIST1H1C	Senescence,Apoptosis	2.32201	6.37023	1.39e-36	1.01e-35
HIST1H1E	Apoptosis,Senescence	5.30476	2.2724	6.92e-36	4.93e-35
PMAIP1	Apoptosis	1.8113	4.0987	8.36e-36	5.95e-35
BBC3	Apoptosis	1.41333	3.43274	9.97e-36	7.06e-35
HIST1H2AC	Senescence,Telomeres,Cell cycle	1.57762	6.64713	3e-35	2.09e-34
POLD1	Telomeres,Cell cycle,DNA Replication	1.04947	4.42845	1.98e-34	1.34e-33
CHEK2	DDR,Cell cycle	1.02483	3.63491	3.01e-34	2.03e-33
LIN9	Cell cycle	1.0661	3.53081	3.63e-34	2.43e-33
INCENP	Cell cycle	1.0263	4.49959	2.43e-33	1.59e-32
HMGB2	Apoptosis	1.12456	6.91646	4.06e-33	2.62e-32
ORC6	Cell cycle,DNA Replication	1.58748	4.42094	4.33e-33	2.79e-32
HIST1H1D	Senescence,Apoptosis	4.42674	1.20223	7.31e-33	4.66e-32
CDKN2D	Cell cycle,Senescence	1.1888	3.33736	8.82e-33	5.6e-32
ANAPC11	Senescence,Cell cycle	1.17767	5.98186	3.65e-32	2.26e-31
HIST1H2BN	Cell cycle,Telomeres,Senescence	1.82304	1.64807	6.57e-32	4.02e-31
SLX1A	DDR	1.27536	2.30252	1.13e-29	6.27e-29
FADD	Necrosis,Apoptosis	1.21277	2.9111	2.23e-29	1.23e-28
PSMB3	DNA Replication,Cell cycle,Apoptosis	1.16536	6.8236	2.76e-29	1.51e-28
BRCA1	Cell cycle,DDR	1.1732	4.29558	9.72e-29	5.21e-28
RAD21	Cell cycle	1.0436	8.70677	1.38e-28	7.35e-28
E2F3	DNA Replication,Cell cycle,Senescence	1.01463	4.89575	2.42e-28	1.28e-27
ID1	Senescence	-1.14936	3.81997	3.11e-28	1.63e-27
CENPW	Cell cycle	1.71505	3.44094	5.33e-28	2.78e-27
LPIN1	Cell cycle	-1.02448	5.32732	1.8e-27	9.12e-27
HMGA2	Senescence	3.28999	0.397361	1.94e-27	9.83e-27
SKA2	Cell cycle	1.00581	5.344	3.26e-27	1.64e-26
POLD4	DNA Replication,Telomeres,Cell cycle	1.02394	3.76237	4.98e-27	2.48e-26
MAP2K6	Senescence	-1.02391	2.79509	1.98e-26	9.59e-26
CDC25B	Cell cycle	1.18043	5.8933	4.87e-26	2.32e-25
TUBA3E	Cell cycle	3.13718	1.78022	8.16e-26	3.84e-25
PSMD3	Apoptosis,Cell cycle,DNA Replication	1.44587	7.82204	1.35e-25	6.3e-25
OCLN	Apoptosis	1.01969	5.78801	1.39e-25	6.46e-25
SMC1B	Cell cycle	2.54484	0.915534	1.05e-24	4.68e-24
SATB1	Apoptosis	-1.06113	4.71208	1.37e-24	6.09e-24
UNC5A	Apoptosis	2.43944	2.89607	2.55e-23	1.07e-22
TUBA3C	Cell cycle	3.95683	-0.537361	7.11e-23	2.91e-22
SYCP2	Cell cycle	1.54299	5.24581	1.54e-21	5.91e-21
IRAK3	Apoptosis	-1.16841	3.95441	4.67e-21	1.76e-20
PRKCA	Cell cycle	-1.06414	3.41568	5.68e-21	2.13e-20
CCND1	Cell cycle	1.32456	8.97761	2.23e-18	7.37e-18
GADD45G	Cell cycle	1.38424	3.59993	2.93e-18	9.64e-18
PRKCQ	Apoptosis	-1.06678	1.39663	8.08e-14	2.14e-13
TUBAL3	Cell cycle	1.29671	0.440015	1.04e-12	2.6e-12
REC8	Cell cycle	1.13631	2.68062	1.61e-12	3.98e-12
GZMB	Apoptosis	1.51688	1.96228	7.14e-12	1.7e-11

## Sheet: c. CHOL
Differentially expressed genes among relevant pathways in CHOL
Symbol	Pathway	logFC	logCPM	PValue	FDR
CD14	Apoptosis	-4.14336	7.79103	5.33991e-38	1.42286e-35
GADD45G	Cell cycle	-4.52088	5.947	4.39999e-30	4.85613e-28
ETS2	Senescence	-2.66116	7.55805	1.17314e-28	1.1164e-26
NCAPH	Cell cycle	4.44565	3.03268	3.98715e-22	1.89232e-20
CDC14B	Cell cycle	-2.24837	4.94189	4.61129e-22	2.14488e-20
CDT1	Cell cycle,DDR,DNA Replication	4.20236	3.94849	9.75524e-21	3.86316e-19
DTL	DDR	4.30791	3.52267	1.81734e-20	7.00288e-19
BUB1	Cell cycle	4.86869	3.00567	3.30446e-20	1.2327e-18
CCNB2	Cell cycle	4.97336	3.33483	6.96067e-20	2.50638e-18
CENPM	Cell cycle	4.91362	3.06219	7.02885e-20	2.52605e-18
EXO1	DDR	4.84242	2.18865	9.86577e-20	3.45246e-18
PKMYT1	Cell cycle	4.09487	3.24633	1.24877e-19	4.31334e-18
KIF2C	Cell cycle	4.8694	3.46336	3.58564e-19	1.16228e-17
GADD45B	Cell cycle	-2.68769	7.2667	1.04006e-18	3.19593e-17
KIF18A	Cell cycle	4.69621	1.68668	1.31991e-18	3.97722e-17
NEK2	Cell cycle	5.36781	3.05655	1.4332e-18	4.29086e-17
CDCA5	Cell cycle	3.79536	3.54774	1.44285e-18	4.31283e-17
MCM10	Cell cycle,DNA Replication	4.00817	1.70795	2.30019e-18	6.68274e-17
BUB1B	Cell cycle	4.8616	2.79583	3.08715e-18	8.81801e-17
CDC45	Cell cycle,DNA Replication	4.63359	2.81811	5.20865e-18	1.45219e-16
KIF23	Cell cycle	4.40106	3.20043	6.34318e-18	1.74503e-16
NCAPG	Cell cycle	4.60472	2.87743	6.52999e-18	1.79114e-16
MYBL2	Cell cycle	5.17182	4.21873	9.03039e-18	2.42919e-16
UBE2C	Cell cycle,Senescence	5.12972	3.69877	1.93498e-17	5.01965e-16
FOXM1	Cell cycle	4.15727	4.36389	2.26444e-17	5.84182e-16
CCNB1	Cell cycle	3.44728	4.13883	3.2831e-17	8.34282e-16
TOP2A	Cell cycle	4.84883	5.36429	3.44594e-17	8.73284e-16
PPP2R1B	Cell cycle	-2.45152	5.67454	3.80932e-17	9.5886e-16
CENPF	Cell cycle	4.47833	4.99734	5.53022e-17	1.36081e-15
E2F1	Cell cycle,DNA Replication,Senescence,Apoptosis	3.79696	3.96321	8.95853e-17	2.16444e-15
CDC6	Cell cycle,DNA Replication	3.83202	3.57545	2.05015e-16	4.71509e-15
UBE2T	DDR	3.92521	2.95992	2.41195e-16	5.52674e-15
RAD51	DDR,Cell cycle	3.65591	2.14423	4.41772e-16	9.8446e-15
CDK1	Cell cycle	4.05914	3.84949	1.14239e-15	2.452e-14
UBB	Senescence,Apoptosis,Necrosis,DNA Replication,Cell cycle	-1.56748	8.73553	1.16677e-15	2.50144e-14
PLK1	DDR,Cell cycle	4.45459	3.82543	1.22542e-15	2.61816e-14
CDC20	Cell cycle	5.07845	3.95648	1.22456e-15	2.61816e-14
ORC1	Cell cycle,DNA Replication	3.80108	2.18903	3.33858e-15	6.73203e-14
CENPL	Cell cycle	2.47002	2.0913	3.95916e-15	7.91492e-14
FANCD2	DDR	2.89415	3.04988	4.51342e-15	8.94627e-14
KIF20A	Cell cycle	4.29334	3.22033	5.19675e-15	1.02139e-13
EZH2	Senescence	2.65206	3.47457	8.3094e-15	1.5815e-13
MCM2	DNA Replication,Cell cycle	2.59736	5.06007	9.60646e-15	1.82093e-13
CENPA	Cell cycle	4.55379	1.26233	1.21188e-14	2.26719e-13
SKA1	Cell cycle	4.50597	1.74853	1.95316e-14	3.58567e-13
PSMC3IP	Cell cycle	2.52434	1.52328	2.06725e-14	3.77283e-13
AIFM1	Apoptosis	-1.94247	6.24264	3.66593e-14	6.47509e-13
GINS1	DNA Replication,Cell cycle	2.77928	2.94237	4.33756e-14	7.59663e-13
CDCA8	Cell cycle	3.80186	3.09309	4.49227e-14	7.84549e-13
CDC25C	Cell cycle,DDR	4.55232	1.4226	6.47313e-14	1.10768e-12
PIK3R1	Apoptosis	-2.25201	6.35675	6.54993e-14	1.11877e-12
KNTC1	Cell cycle	2.44298	4.10629	6.82359e-14	1.16126e-12
SPC25	Cell cycle	3.84418	1.42698	7.54928e-14	1.27429e-12
MCM3	DNA Replication,Cell cycle	1.97324	6.54876	1.19592e-13	1.96705e-12
BIRC5	Cell cycle	4.12085	3.2028	1.35425e-13	2.20799e-12
CCNE1	Cell cycle,Senescence	3.59145	2.2828	1.35847e-13	2.21295e-12
TTK	Cell cycle	4.45326	1.87014	2.2358e-13	3.54609e-12
RRM2	Cell cycle	3.66813	4.3953	2.44194e-13	3.85993e-12
CENPI	Cell cycle	3.53543	0.971978	2.51491e-13	3.96853e-12
AURKB	Cell cycle	4.2675	2.84794	2.5369e-13	3.99647e-12
NDC80	Cell cycle	3.96254	2.52783	4.35266e-13	6.609e-12
PTTG1	Cell cycle	4.44813	3.52205	4.93393e-13	7.39178e-12
EME1	DDR	3.40699	1.26154	5.28158e-13	7.88727e-12
CENPE	Cell cycle	3.75896	2.4545	5.63473e-13	8.40792e-12
MND1	Cell cycle	4.10437	0.319574	5.97651e-13	8.87531e-12
TLR4	Apoptosis	-2.08122	3.11255	1.00576e-12	1.44526e-11
NCAPD2	Cell cycle	2.15676	5.5985	1.17769e-12	1.68195e-11
CCNA2	DNA Replication,Senescence,Cell cycle	3.37425	3.19516	1.26252e-12	1.79349e-11
NUF2	Cell cycle	4.913	2.72576	1.31236e-12	1.85863e-11
CHEK1	DDR,Cell cycle	2.37452	3.46824	1.4056e-12	1.98465e-11
DHFR	Cell cycle	-1.76045	5.45345	2.40688e-12	3.28647e-11
MYD88	Apoptosis	-1.48984	5.66325	2.73886e-12	3.72613e-11
CENPK	Cell cycle	3.3338	1.89497	2.95487e-12	3.988e-11
ZWINT	Cell cycle	2.96804	4.12886	3.0214e-12	4.07191e-11
CLSPN	Apoptosis,DDR,Cell cycle	4.08891	1.15351	4.50742e-12	5.94992e-11
RCC2	Cell cycle	1.70571	6.67596	6.77616e-12	8.71047e-11
SFN	Cell cycle,Apoptosis	5.08139	5.39224	7.53894e-12	9.63125e-11
MCM6	DNA Replication,Cell cycle	1.87661	4.9593	8.47935e-12	1.07225e-10
HJURP	Cell cycle	4.10644	2.96848	8.51656e-12	1.07623e-10
GAS2	Apoptosis	-2.95228	3.0701	1.23108e-11	1.51564e-10
E2F2	Cell cycle,Senescence,DNA Replication	2.99353	1.36138	1.98103e-11	2.37621e-10
BARD1	DDR,Cell cycle	2.02227	2.81713	2.54406e-11	2.99003e-10
TUBB3	Cell cycle	3.56169	5.497	2.62826e-11	3.08123e-10
SPC24	Cell cycle	3.35779	3.01031	3.0779e-11	3.57688e-10
RBL1	Cell cycle	1.81925	3.01095	3.59942e-11	4.13401e-10
PLK4	Cell cycle	2.77124	1.9023	3.89097e-11	4.45242e-10
FGFR1OP	Cell cycle	-1.5854	3.76595	4.39362e-11	4.9939e-10
ERCC6L	Cell cycle	3.04651	0.728521	5.64564e-11	6.32828e-10
E2F5	Cell cycle	1.98572	3.20876	6.58249e-11	7.32558e-10
CENPO	Cell cycle	1.98334	2.82663	9.77446e-11	1.06616e-09
LIN9	Cell cycle	2.05904	2.4125	1.06e-10	1.15283e-09
RAD23B	DDR	-1.40425	7.31194	1.37187e-10	1.46889e-09
SPDL1	Cell cycle	1.72429	3.01945	1.64721e-10	1.74171e-09
GADD45A	Cell cycle	-2.22346	6.17327	1.82547e-10	1.915e-09
SOX4	DDR	2.75525	7.12978	2.19419e-10	2.27873e-09
LPIN2	Cell cycle	-2.25429	7.3017	3.38117e-10	3.39265e-09
BLM	DDR,Cell cycle	2.95369	2.01244	3.47792e-10	3.48203e-09
MCM8	Cell cycle,DNA Replication	1.91592	3.02026	3.76394e-10	3.75026e-09
CENPH	Cell cycle	2.22442	2.32986	3.81223e-10	3.79433e-09
PRKACA	Apoptosis,Cell cycle	-1.31373	6.62481	4.95131e-10	4.84693e-09
GMNN	Cell cycle,DNA Replication	3.15017	6.37779	5.01984e-10	4.90466e-09
SUN2	Cell cycle	-1.36432	7.43411	5.41828e-10	5.27187e-09
HMGA1	Senescence	2.82928	7.60508	7.0305e-10	6.72401e-09
MAD2L1	Cell cycle	2.46456	3.0754	1.10818e-09	1.02631e-08
SFI1	Cell cycle	1.75895	4.80859	1.16386e-09	1.07467e-08
CEP41	Cell cycle	1.53977	3.35631	1.65202e-09	1.48355e-08
SGOL2	Cell cycle	2.39039	2.00739	1.77789e-09	1.58894e-08
RFC4	Cell cycle,DNA Replication,Telomeres	1.61477	4.01284	1.95232e-09	1.73568e-08
JUN	Senescence	-1.75321	7.75885	3.21839e-09	2.77529e-08
PRIM2	Cell cycle,DNA Replication,Telomeres	1.50482	2.61926	3.51188e-09	2.99925e-08
ESCO2	Cell cycle	2.57932	1.33166	5.6139e-09	4.62706e-08
CDC7	Cell cycle,DNA Replication	2.24671	2.12149	7.51736e-09	6.09096e-08
CSNK1E	Cell cycle	1.48786	6.60441	9.81602e-09	7.81427e-08
TP53BP1	Cell cycle,DDR	1.53769	5.29346	1.00957e-08	8.01642e-08
DCLRE1C	DDR	1.48069	3.13646	1.1737e-08	9.23706e-08
CEBPB	Senescence	-1.61453	6.73109	1.23997e-08	9.73806e-08
OIP5	Cell cycle	2.49225	0.805113	1.34469e-08	1.0481e-07
FBXO31	DDR	-1.25218	5.12109	2.83482e-08	2.09738e-07
DSG1	Apoptosis	-3.83375	2.4328	4.04628e-08	2.92185e-07
POLA1	Cell cycle,DNA Replication,Telomeres	1.43901	3.67446	4.18374e-08	3.01061e-07
IL1RAP	Apoptosis	-1.92155	6.12302	4.53948e-08	3.23489e-07
CAPN2	Apoptosis	1.6265	7.85864	5.56498e-08	3.89778e-07
PSMA2	Cell cycle,Apoptosis,DNA Replication	-1.11682	6.62617	5.94793e-08	4.14112e-07
TGFB2	Cell cycle	3.59627	5.44606	6.02528e-08	4.19185e-07
LPIN1	Cell cycle	-1.6603	4.50431	6.73917e-08	4.65207e-07
IRAK1	Apoptosis	1.47357	7.13891	8.20993e-08	5.58264e-07
GINS4	DNA Replication,Cell cycle	1.8144	1.60318	8.94494e-08	6.05155e-07
MAPRE1	Cell cycle	1.31199	6.39593	1.01193e-07	6.77967e-07
MCM4	Cell cycle,DNA Replication	1.62691	5.70247	1.01246e-07	6.78074e-07
MCM7	DNA Replication,Cell cycle	1.37454	6.47179	1.17384e-07	7.77502e-07
MSH2	DDR	1.24645	4.29362	1.26078e-07	8.27739e-07
DSG2	Apoptosis	2.16945	7.61026	1.35206e-07	8.83316e-07
POLD3	Cell cycle,DNA Replication,Telomeres	1.3656	4.26074	1.51673e-07	9.81955e-07
EHMT2	Senescence	1.44225	6.00266	1.56527e-07	1.01127e-06
NDE1	Cell cycle	1.51174	3.85526	1.63757e-07	1.0536e-06
CDKN2A	Cell cycle,Senescence	3.43832	3.15379	1.71383e-07	1.09926e-06
WEE1	Cell cycle,DDR	-1.59714	5.56698	1.8603e-07	1.18505e-06
STAT3	Senescence	-1.0893	7.5621	2.17635e-07	1.37232e-06
TUBA1A	Cell cycle	1.59224	7.75932	2.77971e-07	1.72536e-06
YWHAZ	Cell cycle,Apoptosis	1.38951	9.30616	2.93156e-07	1.81358e-06
NUP62	Cell cycle	1.09755	5.78531	3.34472e-07	2.04947e-06
MSH3	DDR	-1.1174	4.07834	3.53477e-07	2.15318e-06
UNC5A	Apoptosis	5.01791	2.89614	3.62127e-07	2.203e-06
AURKA	Cell cycle	2.12163	3.25953	4.2768e-07	2.57409e-06
ENDOG	Apoptosis	-1.70637	2.48296	6.43876e-07	3.72159e-06
FOS	Senescence	-2.26938	7.85817	6.88515e-07	3.94747e-06
SGOL1	Cell cycle	2.4985	0.785189	6.8867e-07	3.94747e-06
WHSC1	Cell cycle	1.44737	5.6732	8.4608e-07	4.76051e-06
TNFRSF1A	Apoptosis	-1.03765	7.22067	8.60773e-07	4.83297e-06
GINS3	Cell cycle,DNA Replication	2.39343	3.16918	9.54442e-07	5.3141e-06
MAP2K3	Senescence	-1.23902	6.57314	9.70208e-07	5.39544e-06
CEP290	Cell cycle	1.30103	3.93301	1.10146e-06	6.03358e-06
NEK6	Cell cycle	-1.2945	5.84797	1.10908e-06	6.07176e-06
TUBB6	Cell cycle	1.97639	5.89702	1.26804e-06	6.88546e-06
INCENP	Cell cycle	1.52687	3.49403	1.37051e-06	7.38873e-06
ZWILCH	Cell cycle	1.39909	3.33712	1.47314e-06	7.90263e-06
OFD1	Cell cycle	1.19325	5.18169	1.69293e-06	8.93488e-06
HIST2H3A	Cell cycle,Senescence	3.09558	0.0718978	1.87418e-06	9.79195e-06
CBX2	Senescence	3.00105	2.93075	1.87708e-06	9.80432e-06
CEP152	Cell cycle	1.65049	1.86695	2.11703e-06	1.09209e-05
PMAIP1	Apoptosis	3.15824	2.76975	2.13344e-06	1.09925e-05
NUP93	Cell cycle	1.2129	4.93375	2.47456e-06	1.25491e-05
RBL2	Cell cycle	-1.15458	6.05392	2.64272e-06	1.3297e-05
TNFRSF10C	Apoptosis	2.58025	2.96495	2.73603e-06	1.37332e-05
CENPW	Cell cycle	1.90208	1.71417	3.10276e-06	1.53931e-05
GINS2	DNA Replication,Cell cycle	1.80209	3.16332	3.35773e-06	1.65293e-05
HMGA2	Senescence	5.98081	2.13105	3.40931e-06	1.67608e-05
BRCA2	Cell cycle,DDR	1.71529	1.44543	3.61092e-06	1.76404e-05
BAK1	Apoptosis	1.64231	5.15079	3.84499e-06	1.86714e-05
KIF2A	Cell cycle	1.35119	3.59526	6.35096e-06	2.94892e-05
FAS	Apoptosis,Necrosis	-1.38246	4.01574	6.58858e-06	3.04863e-05
TYMS	Cell cycle	1.56896	4.02006	6.63799e-06	3.06871e-05
H2AFX	Cell cycle,Telomeres,Senescence,DDR	1.65352	4.75052	7.99793e-06	3.62786e-05
BBC3	Apoptosis	1.38458	4.29785	9.45673e-06	4.2218e-05
DSN1	Cell cycle	1.08708	4.07383	9.81329e-06	4.37261e-05
XRCC4	DDR	1.11635	2.55846	1.13327e-05	4.97826e-05
DYNC1I2	Cell cycle	1.1226	6.42644	1.1797e-05	5.16522e-05
PKP1	Apoptosis	4.92861	2.49357	1.19585e-05	5.23099e-05
SMAD3	Cell cycle	1.29963	6.78605	1.21452e-05	5.30396e-05
CABIN1	Senescence	1.00908	5.8696	1.24389e-05	5.41197e-05
IL1R1	Apoptosis	-1.25743	6.49273	1.33589e-05	5.76782e-05
ARHGAP10	Apoptosis	-1.44967	3.18297	1.45607e-05	6.23046e-05
MAPK11	Senescence	1.84638	3.94636	1.6639e-05	7.02152e-05
B9D2	Cell cycle	1.55934	2.75222	1.69203e-05	7.12731e-05
CKS1B	Cell cycle	1.23058	5.75767	1.96469e-05	8.15611e-05
FEN1	Cell cycle,DNA Replication,Telomeres	1.34674	4.85159	2.15257e-05	8.83471e-05
MSH5	Cell cycle	1.70545	1.65065	2.17063e-05	8.90011e-05
TJP2	Apoptosis	-1.06571	6.49352	2.35901e-05	9.58401e-05
CBX6	Senescence	1.51577	5.80501	2.47346e-05	9.99131e-05
MIS18BP1	Cell cycle	1.18161	3.51508	2.8385e-05	0.000113031
CAPN1	Apoptosis	1.115	7.969	2.87433e-05	0.00011436
MCM5	Cell cycle,DNA Replication	1.13073	5.7342	3.03842e-05	0.000120298
LIG4	DDR	-1.06296	3.7256	3.14628e-05	0.000124305
CEP250	Cell cycle	1.09281	4.8585	3.17308e-05	0.000125178
MINK1	Senescence	1.01467	6.69531	3.32071e-05	0.000130013
CCND2	Cell cycle	2.69682	5.44949	3.60379e-05	0.000140154
POLA2	Cell cycle,DNA Replication,Telomeres	1.12788	3.64488	3.79034e-05	0.000146767
LIG1	Cell cycle,DNA Replication,Telomeres	1.10629	5.302	3.8408e-05	0.000148598
PRKAR2A	Apoptosis	-1.005	4.94297	4.53915e-05	0.000172996
CEP135	Cell cycle	1.17846	2.50222	5.13147e-05	0.000193163
UNC5B	Apoptosis	1.59542	5.173	5.32491e-05	0.000200041
SYNE1	Cell cycle	-1.40145	5.27407	5.65674e-05	0.000211273
DNA2	Cell cycle,Telomeres,DDR,DNA Replication	1.39793	2.47597	6.67259e-05	0.000244609
LMNB1	Senescence,Apoptosis,Cell cycle	1.38541	4.58375	6.75274e-05	0.000246868
CEP72	Cell cycle	1.76696	3.11316	7.25775e-05	0.000263882
E2F3	Senescence,DNA Replication,Cell cycle	1.2494	4.3662	7.38243e-05	0.000267685
MLKL	Necrosis	1.41144	3.92496	7.39875e-05	0.000268172
SDCCAG8	Cell cycle	1.20905	5.11139	7.60027e-05	0.000274996
CBX8	Senescence	1.32681	3.53075	7.61692e-05	0.000275491
CETN2	Cell cycle	1.12297	5.65183	8.41164e-05	0.000301371
BCL2L1	Apoptosis	1.34128	8.3708	9.13385e-05	0.000324442
AKT3	Apoptosis	1.83203	4.56618	9.17271e-05	0.000325513
NCAPG2	Cell cycle	1.19784	3.6834	9.55204e-05	0.000337689
BORA	Cell cycle	1.43288	1.6037	0.000102816	0.00036122
VIM	Apoptosis	1.95027	9.30629	0.000120067	0.000416263
MAPK3	Cell cycle,DDR,Senescence	1.14674	5.63522	0.000141162	0.000481872
SCMH1	Senescence	1.07435	4.98103	0.00015031	0.00050928
TUBA1B	Cell cycle	1.10114	6.92427	0.000166996	0.000559513
HIST1H2BJ	Senescence,Telomeres,Cell cycle	2.74386	0.531597	0.000189717	0.000627858
SMC4	Cell cycle	1.5384	4.79677	0.000190795	0.000630529
RANGAP1	Cell cycle	1.17932	7.91863	0.000191195	0.000631514
MAPT	Apoptosis	2.13441	1.88925	0.000196154	0.000645836
CENPJ	Cell cycle	1.18433	2.55068	0.000209676	0.000685397
TRAF2	Apoptosis,Necrosis	1.0997	4.91342	0.000224615	0.00072798
BAX	Apoptosis	1.13492	6.13211	0.000232813	0.000752326
H2AFZ	Cell cycle,Senescence,Telomeres	1.07497	6.52475	0.000243839	0.000783883
RIPK3	Necrosis	2.13837	2.70617	0.000306245	0.000962441
BIRC3	Necrosis,Apoptosis	1.9279	7.01962	0.000310752	0.000974962
CCNE2	Senescence,Cell cycle	1.27163	0.687065	0.000326987	0.0010216
RAD9A	Cell cycle,DDR	1.08269	4.07845	0.000346617	0.00107536
TP53	Apoptosis,Senescence,Cell cycle	1.05541	6.01489	0.000409775	0.00124609
PHC1	Senescence	1.11949	3.8653	0.000511642	0.00151719
CDK4	Senescence,Cell cycle	1.35767	6.08811	0.000517972	0.00153377
ACD	Senescence,Telomeres,Cell cycle	1.00881	4.16373	0.000568995	0.0016666
ITGB3BP	Cell cycle	1.0476	3.3251	0.00062207	0.00180281
CDC25A	Cell cycle,DDR	1.36697	0.877275	0.000711663	0.00203245
MDM4	DDR	1.02635	5.65008	0.000954316	0.00264015
REC8	Cell cycle	2.37767	4.58939	0.00115501	0.00313538
HMGB2	Apoptosis	1.18756	5.41634	0.0013412	0.00357729
MAP3K5	Senescence	-1.25525	3.85538	0.0017309	0.00449149
BCL2	Apoptosis	1.49034	4.18926	0.00198358	0.00507368
HIST2H2BE	Cell cycle,Telomeres,Senescence	1.41053	4.93545	0.00240265	0.00601899
TEX15	Cell cycle	3.36691	-0.453527	0.00243134	0.00608308
CCND3	Cell cycle	2.09431	6.59546	0.00243363	0.00608718
CDKN2C	Senescence,Cell cycle	1.37585	3.25026	0.00247815	0.0061861
NR4A2	DDR	-1.0554	3.36717	0.00328602	0.00794232
NUP107	Cell cycle	1.25774	5.30576	0.00332742	0.00803093
TGFB1	Cell cycle	1.30666	6.04526	0.00340267	0.00818619
MAPK10	Senescence	1.46753	2.42958	0.00412782	0.00969308
BMF	Apoptosis	1.18307	4.20084	0.00421133	0.00986435
FAM175A	Cell cycle,DDR	1.07291	1.85678	0.00447424	0.0103992
TNIK	Senescence	1.37827	4.22272	0.00462433	0.0107018
SATB1	Apoptosis	-1.1773	4.29719	0.00517142	0.0118236
CDKN2D	Senescence,Cell cycle	1.14993	2.56824	0.00767097	0.0167697
ESPL1	Cell cycle	1.34934	3.26105	0.00801914	0.0174409
SYCP2	Cell cycle	1.68229	0.438542	0.00901645	0.0193282
HIST2H2AA3	Senescence,Telomeres,Cell cycle	1.12446	5.64358	0.00902652	0.0193454
PRKCA	Cell cycle	1.14997	5.92259	0.00980205	0.0208303
DAPK2	Apoptosis	1.13986	2.95962	0.0240747	0.0456481
TNF	Apoptosis	1.58301	0.337798	0.0250035	0.0471552
HIST1H2BJ	Telomeres	2.74386	0.531597	0.000189717	0.000627858
HIST1H2BJ	Senescence	2.74386	0.531597	0.000189717	0.000627858
HIST1H2BJ	Cell cycle	2.74386	0.531597	0.000189717	0.000627858
SMC4	Cell cycle	1.5384	4.79677	0.000190795	0.000630529
RANGAP1	Cell cycle	1.17932	7.91863	0.000191195	0.000631514
MAPT	Apoptosis	2.13441	1.88925	0.000196154	0.000645836
CENPJ	Cell cycle	1.18433	2.55068	0.000209676	0.000685397
TRAF2	Apoptosis	1.0997	4.91342	0.000224615	0.00072798
BAX	Apoptosis	1.13492	6.13211	0.000232813	0.000752326
H2AFZ	Telomeres	1.07497	6.52475	0.000243839	0.000783883
H2AFZ	Senescence	1.07497	6.52475	0.000243839	0.000783883
H2AFZ	Cell cycle	1.07497	6.52475	0.000243839	0.000783883
BIRC3	Apoptosis	1.9279	7.01962	0.000310752	0.000974962
CCNE2	Senescence	1.27163	0.687065	0.000326987	0.0010216
CCNE2	Cell cycle	1.27163	0.687065	0.000326987	0.0010216
RAD9A	DDR	1.08269	4.07845	0.000346617	0.00107536
RAD9A	Cell cycle	1.08269	4.07845	0.000346617	0.00107536
TP53	Senescence	1.05541	6.01489	0.000409775	0.00124609
TP53	Cell cycle	1.05541	6.01489	0.000409775	0.00124609
TP53	Apoptosis	1.05541	6.01489	0.000409775	0.00124609
PHC1	Senescence	1.11949	3.8653	0.000511642	0.00151719
CDK4	Senescence	1.35767	6.08811	0.000517972	0.00153377
CDK4	Cell cycle	1.35767	6.08811	0.000517972	0.00153377
ACD	Telomeres	1.00881	4.16373	0.000568995	0.0016666
ACD	Senescence	1.00881	4.16373	0.000568995	0.0016666
ACD	Cell cycle	1.00881	4.16373	0.000568995	0.0016666
ITGB3BP	Cell cycle	1.0476	3.3251	0.00062207	0.00180281
CDC25A	DDR	1.36697	0.877275	0.000711663	0.00203245
CDC25A	Cell cycle	1.36697	0.877275	0.000711663	0.00203245
MDM4	DDR	1.02635	5.65008	0.000954316	0.00264015
REC8	Cell cycle	2.37767	4.58939	0.00115501	0.00313538
HMGB2	Apoptosis	1.18756	5.41634	0.0013412	0.00357729
MAP3K5	Senescence	-1.25525	3.85538	0.0017309	0.00449149
BCL2	Apoptosis	1.49034	4.18926	0.00198358	0.00507368
HIST2H2BE	Telomeres	1.41053	4.93545	0.00240265	0.00601899
HIST2H2BE	Senescence	1.41053	4.93545	0.00240265	0.00601899
HIST2H2BE	Cell cycle	1.41053	4.93545	0.00240265	0.00601899
TEX15	Cell cycle	3.36691	-0.453527	0.00243134	0.00608308
CCND3	Cell cycle	2.09431	6.59546	0.00243363	0.00608718
CDKN2C	Senescence	1.37585	3.25026	0.00247815	0.0061861
CDKN2C	Cell cycle	1.37585	3.25026	0.00247815	0.0061861
NR4A2	DDR	-1.0554	3.36717	0.00328602	0.00794232
NUP107	Cell cycle	1.25774	5.30576	0.00332742	0.00803093
TGFB1	Cell cycle	1.30666	6.04526	0.00340267	0.00818619
MAPK10	Senescence	1.46753	2.42958	0.00412782	0.00969308
BMF	Apoptosis	1.18307	4.20084	0.00421133	0.00986435
FAM175A	DDR	1.07291	1.85678	0.00447424	0.0103992
FAM175A	Cell cycle	1.07291	1.85678	0.00447424	0.0103992
TNIK	Senescence	1.37827	4.22272	0.00462433	0.0107018
SATB1	Apoptosis	-1.1773	4.29719	0.00517142	0.0118236
CDKN2D	Senescence	1.14993	2.56824	0.00767097	0.0167697
CDKN2D	Cell cycle	1.14993	2.56824	0.00767097	0.0167697
ESPL1	Cell cycle	1.34934	3.26105	0.00801914	0.0174409
SYCP2	Cell cycle	1.68229	0.438542	0.00901645	0.0193282
HIST2H2AA3	Telomeres	1.12446	5.64358	0.00902652	0.0193454
HIST2H2AA3	Senescence	1.12446	5.64358	0.00902652	0.0193454
HIST2H2AA3	Cell cycle	1.12446	5.64358	0.00902652	0.0193454
PRKCA	Cell cycle	1.14997	5.92259	0.00980205	0.0208303
DAPK2	Apoptosis	1.13986	2.95962	0.0240747	0.0456481
TNF	Apoptosis	1.58301	0.337798	0.0250035	0.0471552

## Sheet: d. ESCA
Differentially expressed genes among relevant pathways in ESCA
Symbol	Pathway	logFC	logCPM	PValue	FDR
PPP1R12B	Cell cycle	-2.86142	7.19697	2.56e-20	3.52e-18
SYNE1	Cell cycle	-2.35584	5.4399	3.43e-17	3.1e-15
KIF18A	Cell cycle	2.48917	4.12952	2.55e-16	1.95e-14
BIRC5	Cell cycle	2.87282	4.24465	3.79e-16	2.84e-14
NUF2	Cell cycle	2.75649	4.31088	4.41e-16	3.21e-14
UBE2T	DDR	2.40992	4.41629	8.46e-16	5.99e-14
PRKACB	Apoptosis	-1.91529	5.50808	1.03e-15	7.2e-14
KIF23	Cell cycle	2.2983	5.38683	1.53e-15	1.06e-13
NEK2	Cell cycle	2.63957	4.53044	3.61e-15	2.38e-13
EME1	DDR	2.40508	2.25856	5.33e-15	3.39e-13
UBE2C	Senescence,Cell cycle	2.60224	5.68022	7.01e-15	4.4e-13
KIF2C	Cell cycle	2.30121	5.24846	1.16e-14	7.02e-13
CENPA	Cell cycle	2.55419	3.53203	3.64e-14	2.02e-12
BUB1	Cell cycle	2.33338	5.48302	4.19e-14	2.29e-12
MAD2L1	Cell cycle	2.11358	5.13825	4.42e-14	2.4e-12
AURKA	Cell cycle	2.22938	5.1569	5.55e-14	2.95e-12
AURKB	Cell cycle	2.62836	4.56969	5.94e-14	3.15e-12
ORC6	Cell cycle,DNA Replication	2.14905	3.60766	6.4e-14	3.38e-12
CDK1	Cell cycle	2.20387	5.88731	6.72e-14	3.51e-12
PRKAR2B	Cell cycle,Apoptosis	-2.3748	3.75581	8.26e-14	4.26e-12
ABL1	Cell cycle	-1.16038	7.14986	8.68e-14	4.44e-12
BLM	Cell cycle,DDR	2.08395	4.12239	1.03e-13	5.2e-12
CDC20	Cell cycle	2.46155	5.76922	1.3e-13	6.45e-12
NCAPH	Cell cycle	2.35047	4.65306	1.34e-13	6.66e-12
CDCA5	Cell cycle	2.44903	4.81753	1.68e-13	8.18e-12
GADD45B	Cell cycle	-1.94511	4.92989	1.97e-13	9.44e-12
CDC45	Cell cycle,DNA Replication	2.45729	4.02354	3.97e-13	1.77e-11
MAPT	Apoptosis	-2.64292	1.89079	5.26e-13	2.31e-11
KIF20A	Cell cycle	2.56482	5.31394	5.95e-13	2.59e-11
CKS1B	Cell cycle	1.98557	3.94753	5.99e-13	2.6e-11
CENPE	Cell cycle	2.07798	5.32247	6.99e-13	2.98e-11
EXO1	DDR	2.35513	4.13255	8.34e-13	3.5e-11
MCM10	Cell cycle,DNA Replication	2.53634	4.0291	9.53e-13	3.96e-11
CCNB1	Cell cycle	2.19311	5.81549	1.49e-12	5.94e-11
BUB1B	Cell cycle	2.18913	5.0233	1.52e-12	6.07e-11
SGOL2	Cell cycle	1.87383	4.1817	1.55e-12	6.17e-11
TIMELESS	DDR	1.72352	5.76567	1.69e-12	6.65e-11
CENPF	Cell cycle	2.37242	7.22866	2.04e-12	7.87e-11
GINS1	DNA Replication,Cell cycle	2.11901	4.60282	2.33e-12	8.88e-11
GSN	Apoptosis	-1.59109	8.87283	2.91e-12	1.09e-10
KNTC1	Cell cycle	1.66549	5.87066	3.2e-12	1.2e-10
CCNB2	Cell cycle	2.24061	5.40545	3.2e-12	1.2e-10
HJURP	Cell cycle	2.27221	4.5401	4.44e-12	1.62e-10
CLSPN	Apoptosis,DDR,Cell cycle	1.92259	4.49082	5.02e-12	1.82e-10
CENPW	Cell cycle	2.39367	3.76849	9.38e-12	3.24e-10
PLK4	Cell cycle	1.84918	4.34163	1.16e-11	3.95e-10
NCAPG	Cell cycle	2.04337	4.93051	1.55e-11	5.15e-10
ARHGAP10	Apoptosis	-1.58591	4.34166	1.91e-11	6.23e-10
CENPI	Cell cycle	1.94144	3.15889	1.92e-11	6.25e-10
CHEK2	DDR,Cell cycle	1.51634	3.54899	2.07e-11	6.69e-10
CHEK1	DDR,Cell cycle	1.75583	4.58219	2.93e-11	9.27e-10
DTL	DDR	2.20103	5.02939	3.08e-11	9.71e-10
RAD51	DDR,Cell cycle	1.97778	3.68293	3.21e-11	1.01e-09
MYBL2	Cell cycle	2.47011	6.77203	3.32e-11	1.04e-09
PKMYT1	Cell cycle	2.48042	5.02291	3.48e-11	1.08e-09
CDCA8	Cell cycle	1.8682	4.97684	3.54e-11	1.1e-09
SPC24	Cell cycle	1.8974	3.11931	3.63e-11	1.13e-09
CDC25B	Cell cycle	2.18534	7.08231	3.97e-11	1.23e-09
ORC1	Cell cycle,DNA Replication	2.12147	3.82529	4.17e-11	1.29e-09
PLK1	Cell cycle,DDR	1.98403	6.09007	4.33e-11	1.33e-09
SGOL1	Cell cycle	1.82578	3.21717	4.83e-11	1.47e-09
TTK	Cell cycle	1.89315	4.83286	5.41e-11	1.63e-09
RFC3	Telomeres,Cell cycle,DNA Replication	1.77358	4.8947	5.46e-11	1.65e-09
SKA1	Cell cycle	2.15932	3.45838	5.94e-11	1.78e-09
PCNA	Cell cycle,DNA Replication,Telomeres,DDR	1.67866	7.05497	6.87e-11	2.02e-09
RFC4	Telomeres,DNA Replication,Cell cycle	1.9176	4.70505	7.45e-11	2.17e-09
PTTG1	Cell cycle	2.16264	5.13341	8.35e-11	2.41e-09
LMNB1	Senescence,Apoptosis,Cell cycle	1.75108	5.78326	1.23e-10	3.44e-09
FOXM1	Cell cycle	2.26604	6.53831	1.57e-10	4.33e-09
CENPK	Cell cycle	1.76637	3.39354	1.72e-10	4.7e-09
CDC6	DNA Replication,Cell cycle	2.78615	5.38607	1.8e-10	4.9e-09
NDC80	Cell cycle	2.31413	4.42432	1.94e-10	5.26e-09
EZH2	Senescence	1.58884	4.83788	2.25e-10	6.05e-09
CDC25C	Cell cycle,DDR	1.88754	2.71845	2.51e-10	6.7e-09
TOP2A	Cell cycle	2.86239	8.39757	2.56e-10	6.8e-09
CENPM	Cell cycle	1.90384	3.21199	2.57e-10	6.81e-09
MCM4	DNA Replication,Cell cycle	1.81619	7.20561	2.68e-10	7.1e-09
CCNA2	Senescence,Cell cycle,DNA Replication	1.85609	5.49622	2.95e-10	7.77e-09
RBL1	Cell cycle	1.57222	4.9357	3.07e-10	8.07e-09
MCM7	Cell cycle,DNA Replication	1.90281	7.26459	3.26e-10	8.51e-09
GINS4	Cell cycle,DNA Replication	2.15274	3.14978	3.32e-10	8.65e-09
CDT1	DDR,Cell cycle,DNA Replication	2.08077	5.13946	3.68e-10	9.45e-09
ERCC6L	Cell cycle	1.91307	3.29608	4.05e-10	1.03e-08
DBF4	DNA Replication,Cell cycle	1.70743	4.60799	4.58e-10	1.16e-08
MND1	Cell cycle	2.06272	1.94759	4.66e-10	1.18e-08
POLE2	Telomeres,Cell cycle,DNA Replication	1.5693	3.29687	5.41e-10	1.36e-08
MCM2	Cell cycle,DNA Replication	2.14738	6.56315	7.09e-10	1.75e-08
GINS2	Cell cycle,DNA Replication	2.14901	3.90774	7.1e-10	1.75e-08
FEN1	Telomeres,DNA Replication,Cell cycle	1.56399	5.31187	9.93e-10	2.39e-08
BRCA1	DDR,Cell cycle	1.67682	5.30265	1.14e-09	2.73e-08
RRM2	Cell cycle	2.02323	6.65222	1.23e-09	2.93e-08
E2F1	Cell cycle,DNA Replication,Senescence,Apoptosis	1.61537	4.5294	1.7e-09	3.94e-08
HIST2H2AC	Cell cycle,Telomeres,Senescence	2.05661	-0.442852	1.98e-09	4.55e-08
OIP5	Cell cycle	1.86455	2.19465	2.03e-09	4.65e-08
CDC7	DNA Replication,Cell cycle	1.58349	3.71494	2.25e-09	5.05e-08
CENPL	Cell cycle	1.27381	3.71425	2.46e-09	5.49e-08
SPDL1	Cell cycle	1.3011	4.30361	2.47e-09	5.51e-08
NCAPG2	Cell cycle	1.6109	5.39999	3.3e-09	7.21e-08
RUVBL1	Cell cycle,Telomeres	1.40578	5.63442	3.58e-09	7.78e-08
CENPN	Cell cycle	1.36291	4.27749	4.02e-09	8.63e-08
SPC25	Cell cycle	1.53011	3.06627	4.51e-09	9.57e-08
LIG1	DNA Replication,Cell cycle,Telomeres	1.23474	5.14196	5.2e-09	1.09e-07
BRCA2	Cell cycle,DDR	1.75749	4.58355	6.01e-09	1.25e-07
TYMS	Cell cycle	1.85673	4.90089	6.8e-09	1.4e-07
SYCP3	Cell cycle	-1.89084	0.186757	7.33e-09	1.51e-07
POLD1	Telomeres,Cell cycle,DNA Replication	1.25737	5.08214	7.6e-09	1.56e-07
ZWILCH	Cell cycle	1.32073	4.9408	7.95e-09	1.62e-07
DSN1	Cell cycle	1.27523	4.54384	7.95e-09	1.62e-07
DNA2	DNA Replication,Cell cycle,Telomeres,DDR	1.52906	3.80095	8.17e-09	1.66e-07
HIST1H1E	Apoptosis,Senescence	2.30612	0.988765	8.68e-09	1.76e-07
MIS18A	Cell cycle	1.40736	3.41288	9.22e-09	1.86e-07
MCM8	DNA Replication,Cell cycle	1.37678	4.7639	9.3e-09	1.87e-07
PRIM1	Cell cycle,DNA Replication,Telomeres	1.43719	3.27731	1.01e-08	2.01e-07
DKC1	Telomeres,Cell cycle	1.14972	6.57094	1.04e-08	2.06e-07
CENPH	Cell cycle	1.63079	3.27167	1.06e-08	2.1e-07
PRIM2	DNA Replication,Cell cycle,Telomeres	1.19442	3.86175	1.48e-08	2.86e-07
TUBB	Cell cycle	1.21348	9.38101	1.57e-08	3e-07
CASC5	Cell cycle	1.68343	5.25641	1.96e-08	3.67e-07
BMX	Apoptosis	-1.81029	0.11776	2.01e-08	3.75e-07
MASTL	Cell cycle	1.28305	4.64513	2.04e-08	3.8e-07
CDK2	Cell cycle,DNA Replication,Senescence	1.13648	4.85184	2.75e-08	5e-07
RPA3	DDR,Telomeres,DNA Replication,Cell cycle	1.26358	4.74648	3.84e-08	6.76e-07
ZWINT	Cell cycle	1.50992	5.2204	4.69e-08	8.12e-07
DCLRE1B	DDR	1.12167	3.75077	7.27e-08	1.21e-06
SKP2	Cell cycle	1.50748	5.40582	7.27e-08	1.21e-06
CBX2	Senescence	2.86236	4.56039	7.39e-08	1.23e-06
FBXO5	Cell cycle	1.23919	3.87944	7.66e-08	1.27e-06
MCM6	Cell cycle,DNA Replication	1.21668	6.01246	8.75e-08	1.44e-06
NDC1	Cell cycle	1.1615	5.98558	9.16e-08	1.5e-06
HMGB2	Apoptosis	1.4152	6.526	9.42e-08	1.54e-06
H2AFX	Cell cycle,Telomeres,Senescence,DDR	1.44811	6.27977	9.54e-08	1.56e-06
RCC2	Cell cycle	1.19811	7.833	9.89e-08	1.6e-06
BAX	Apoptosis	1.08794	4.88128	1.11e-07	1.77e-06
NUP37	Cell cycle	1.14447	4.25042	1.18e-07	1.87e-06
MCM5	Cell cycle,DNA Replication	1.44751	6.58219	1.62e-07	2.49e-06
NUP107	Cell cycle	1.35029	5.60849	1.9e-07	2.88e-06
PIK3R1	Apoptosis	-1.10678	6.00375	2.31e-07	3.44e-06
HIST1H2BH	Cell cycle,Telomeres,Senescence	2.14079	0.867364	2.38e-07	3.53e-06
SMC4	Cell cycle	1.29832	7.02906	3.19e-07	4.59e-06
BORA	Cell cycle	1.18646	3.71912	3.64e-07	5.19e-06
CCNE1	Senescence,Cell cycle	2.27874	4.00921	5.14e-07	7.11e-06
CENPQ	Cell cycle	1.27708	2.96134	5.74e-07	7.85e-06
RFC5	Telomeres,DNA Replication,Cell cycle	1.09049	4.55462	7.32e-07	9.73e-06
FANCD2	DDR	1.37977	4.52285	7.89e-07	1.04e-05
BID	Apoptosis	1.10682	5.03329	8.25e-07	1.08e-05
TOPBP1	DDR	1.13048	6.51632	8.6e-07	1.12e-05
NCAPD2	Cell cycle	1.25156	7.57598	1.31e-06	1.64e-05
MSH2	DDR	1.03174	5.25854	1.32e-06	1.66e-05
PSME2	Cell cycle,DNA Replication,Apoptosis	1.12552	6.19241	1.38e-06	1.72e-05
PSMB3	DNA Replication,Cell cycle,Apoptosis	1.33716	7.09277	1.72e-06	2.07e-05
NEDD1	Cell cycle	1.00236	4.94041	1.83e-06	2.18e-05
HIST1H1B	Apoptosis,Senescence	2.27496	-1.14792	1.9e-06	2.27e-05
SATB1	Apoptosis	-1.08889	4.74095	1.97e-06	2.35e-05
BANF1	Cell cycle	1.13117	6.36788	2.02e-06	2.39e-05
SMC2	Cell cycle	1.11523	6.06834	2.07e-06	2.45e-05
CDK4	Senescence,Cell cycle	1.1169	5.49295	2.31e-06	2.72e-05
POLA2	Telomeres,DNA Replication,Cell cycle	1.11856	4.90133	2.46e-06	2.86e-05
MCM3	DNA Replication,Cell cycle	1.12701	7.08909	2.9e-06	3.34e-05
CENPO	Cell cycle	1.06416	3.91172	2.95e-06	3.39e-05
CEP72	Cell cycle	1.33843	3.40243	3.09e-06	3.54e-05
CENPJ	Cell cycle	1.10459	4.0473	3.69e-06	4.11e-05
TNFSF10	Apoptosis,Necrosis	1.94878	6.96958	4.12e-06	4.53e-05
H2AFZ	Senescence,Telomeres,Cell cycle	1.03067	6.8823	4.47e-06	4.87e-05
LIN9	Cell cycle	1.02842	3.75919	4.54e-06	4.93e-05
NUP155	Cell cycle	1.06432	6.35352	4.77e-06	5.14e-05
CDC25A	Cell cycle,DDR	1.3564	3.40689	4.97e-06	5.32e-05
HIST3H2BB	Telomeres,Cell cycle,Senescence	2.29283	-0.9999	5.15e-06	5.49e-05
ESCO2	Cell cycle	1.47221	4.03146	5.3e-06	5.62e-05
E2F3	Cell cycle,DNA Replication,Senescence	1.20395	4.89354	6.74e-06	6.98e-05
CBX8	Senescence	1.02239	2.42346	7.32e-06	7.52e-05
RPS6KA2	Senescence	-1.05243	5.23756	8.67e-06	8.66e-05
HIST1H2BM	Telomeres,Cell cycle,Senescence	2.51705	-1.49694	1.67e-05	0.000153793
GINS3	DNA Replication,Cell cycle	1.22178	3.76542	1.75e-05	0.00016074
GAS2	Apoptosis	-1.76892	0.515423	2.19e-05	0.000194099
RFC2	Cell cycle,DNA Replication,Telomeres	1.04293	5.08206	2.28e-05	0.000201559
PMAIP1	Apoptosis	1.484	4.33623	2.61e-05	0.000226603
PSMB9	Apoptosis,DNA Replication,Cell cycle	1.60795	5.75319	2.93e-05	0.000249988
PSMD3	Apoptosis,Cell cycle,DNA Replication	1.39651	7.62289	5.87e-05	0.000453211
MAD2L2	Cell cycle	1.02946	4.73764	5.87e-05	0.000453211
FADD	Apoptosis,Necrosis	1.7159	4.09446	6.2e-05	0.000473943
DMC1	Cell cycle	1.65569	0.352383	7.64e-05	0.000567074
TFDP1	Cell cycle,Senescence,Apoptosis	1.00957	7.07514	0.000118395	0.000817711
CCNA1	Senescence,DNA Replication,Cell cycle	5.29098	3.58268	0.00015255	0.00100845
BIRC7	Apoptosis	4.61283	0.536968	0.000207453	0.00129716
TUBA1A	Cell cycle	-1.12369	6.4196	0.000224596	0.00138617
IL1RAP	Apoptosis	1.62865	5.89563	0.000371522	0.00212674
CDKN1C	Cell cycle	-1.07169	4.30614	0.000449044	0.00249722
TERT	Cell cycle,Telomeres	2.24985	0.636464	0.000555287	0.00297179
HMGA2	Senescence	2.62821	5.09111	0.000567336	0.00302264
HIST1H2BJ	Senescence,Telomeres,Cell cycle	1.59949	2.18163	0.000576547	0.00306332
E2F2	Cell cycle,DNA Replication,Senescence	1.06735	4.12011	0.000603205	0.00317613
IL1A	Apoptosis,Senescence	3.09655	4.49221	0.00062409	0.0032645
CCNE2	Senescence,Cell cycle	1.05195	2.73096	0.000649584	0.00338451
GZMB	Apoptosis	1.65097	2.71314	0.00068199	0.00351743
HIST1H1D	Apoptosis,Senescence	1.70368	-0.420867	0.000696555	0.00357679
TNF	Apoptosis	2.26531	1.5518	0.00078159	0.00392155
HIST1H2BK	Senescence,Cell cycle,Telomeres	1.26546	6.27363	0.00101127	0.00489116
IL1B	Apoptosis	2.00889	4.75115	0.00106702	0.00509637
HIST1H2BC	Senescence,Telomeres,Cell cycle	1.42849	2.34223	0.00153656	0.00686897
AJUBA	Cell cycle	1.08848	5.63948	0.00161836	0.00716458
CDKN2A	Senescence,Cell cycle	2.34442	4.96382	0.00299293	0.0118232
SMC1B	Cell cycle	1.72126	0.967883	0.00529932	0.0187493
TUBB3	Cell cycle	1.38093	5.36114	0.00588611	0.0203867
CCND1	Cell cycle	1.20321	8.75038	0.00621576	0.0212719
NUP210	Cell cycle	1.19716	6.80824	0.00621989	0.0212798
UNC5A	Apoptosis	-1.36102	1.24831	0.00700603	0.0233824
HIST1H2BD	Senescence,Cell cycle,Telomeres	1.03014	4.07346	0.00703987	0.0234629
TUBAL3	Cell cycle	1.62968	-0.039114	0.0113493	0.0342943

## Sheet: e. HNSC
Differentially expressed genes among relevant pathways in BLCA
Symbol	Pathway	logFC	logCPM	PValue	FDR
MAPT	Apoptosis	-3.28749	2.55964	4.81517e-49	6.17078e-47
LPIN1	Cell cycle	-1.74286	4.45603	1.14357e-42	1.11692e-40
PPP1R12B	Cell cycle	-2.07062	5.02098	3.62688e-40	3.02792e-38
CDCA5	Cell cycle	1.97216	5.51306	2.55723e-33	1.3831e-31
ORC6	DNA Replication,Cell cycle	2.62477	6.3121	6.61178e-33	3.51e-31
KIF2C	Cell cycle	1.79862	5.37272	2.05203e-29	8.87889e-28
EME1	DDR	1.86332	2.06989	1.41423e-28	5.78338e-27
GADD45B	Cell cycle	-1.65501	5.04157	3.47698e-27	1.27426e-25
MYBL2	Cell cycle	2.11928	6.3305	6.36312e-27	2.30263e-25
FOXM1	Cell cycle	1.85189	6.0472	6.0231e-26	2.05398e-24
DTL	DDR	1.72858	4.54909	2.84506e-25	9.39945e-24
PKMYT1	Cell cycle	1.89116	5.04066	2.23828e-24	6.92835e-23
CDC6	Cell cycle,DNA Replication	1.75694	4.94787	4.12975e-24	1.24948e-22
CDC20	Cell cycle	1.71115	6.36795	5.72734e-24	1.69712e-22
CDC45	DNA Replication,Cell cycle	1.828	4.40421	1.29293e-23	3.69565e-22
EXO1	DDR	1.75968	3.76443	3.90149e-23	1.07238e-21
CENPO	Cell cycle	1.26217	3.70164	8.72816e-23	2.31067e-21
CDCA8	Cell cycle	1.42835	4.86325	1.19065e-22	3.11115e-21
TGFB1	Cell cycle	1.59465	6.96343	1.45149e-22	3.74892e-21
BIRC5	Cell cycle	1.6933	5.10279	4.34413e-22	1.07906e-20
UBE2C	Senescence,Cell cycle	1.85993	5.54993	4.42099e-22	1.0968e-20
AURKB	Cell cycle	1.89771	4.93213	5.92592e-22	1.44171e-20
FEN1	Telomeres,Cell cycle,DNA Replication	1.26128	5.75934	6.45528e-22	1.56294e-20
CENPA	Cell cycle	1.71682	3.38709	2.08099e-21	4.80706e-20
HJURP	Cell cycle	1.77676	4.22877	2.40467e-21	5.51047e-20
MAPKAPK3	Senescence	-1.1427	5.711	2.97611e-21	6.76603e-20
CLSPN	Cell cycle,Apoptosis,DDR	1.72331	3.38618	7.20372e-21	1.59624e-19
HMGA2	Senescence	4.27425	5.06145	7.87119e-21	1.7327e-19
PLK1	DDR,Cell cycle	1.6372	5.73703	1.1639e-20	2.50994e-19
NEK2	Cell cycle	1.50076	4.12603	1.99353e-20	4.21765e-19
KIF23	Cell cycle	1.40044	5.06077	3.75704e-20	7.80905e-19
AURKA	Cell cycle	1.72751	4.84017	4.25586e-20	8.77094e-19
CENPI	Cell cycle	1.77346	2.78017	4.61771e-20	9.46112e-19
CKS1B	Cell cycle	1.42974	6.21985	7.94747e-20	1.60223e-18
TIMELESS	DDR	1.20249	5.76935	1.02706e-19	2.04195e-18
RFC4	DNA Replication,Cell cycle,Telomeres	1.87489	4.85663	1.36711e-19	2.68616e-18
E2F1	Cell cycle,DNA Replication,Apoptosis,Senescence	2.17726	4.45595	1.56036e-19	3.04506e-18
MCM2	Cell cycle,DNA Replication	1.83797	6.79793	2.02624e-19	3.90871e-18
CDC25C	Cell cycle,DDR	1.79905	2.46487	2.15006e-19	4.13172e-18
ORC1	Cell cycle,DNA Replication	1.3975	3.78946	4.55901e-19	8.54867e-18
NCAPH	Cell cycle	1.4299	4.49239	8.98686e-19	1.64527e-17
PRIM2	Cell cycle,Telomeres,DNA Replication	1.25112	3.47066	1.866e-18	3.35514e-17
CCNB2	Cell cycle	1.52077	5.13343	2.68574e-18	4.73595e-17
GADD45G	Cell cycle	-1.76917	2.1993	3.94289e-18	6.87444e-17
NDC80	Cell cycle	1.71008	4.43988	6.75872e-18	1.15438e-16
UBE2T	DDR	1.52814	4.04409	7.72544e-18	1.3117e-16
GINS2	DNA Replication,Cell cycle	1.55947	4.33926	1.17357e-17	1.96932e-16
MCM10	DNA Replication,Cell cycle	1.49176	3.78562	1.78365e-17	2.95367e-16
RAD51	DDR,Cell cycle	1.43108	3.86294	2.34691e-17	3.83277e-16
KIF18A	Cell cycle	1.44903	3.43513	3.33682e-17	5.36392e-16
KNTC1	Cell cycle	1.38391	4.69495	6.22915e-17	9.73064e-16
BUB1	Cell cycle	1.38143	4.83248	6.61732e-17	1.0313e-15
NUF2	Cell cycle	1.4944	3.82364	7.0282e-17	1.09364e-15
SATB1	Apoptosis	-1.35646	3.84758	8.76279e-17	1.35413e-15
SPC24	Cell cycle	1.71769	3.73034	1.44742e-16	2.19458e-15
NDE1	Cell cycle	1.13253	5.78947	2.57118e-16	3.79547e-15
PSMC3IP	Cell cycle	1.41265	2.20988	2.76486e-16	4.05754e-15
OCLN	Apoptosis	-1.55349	3.94419	4.5261e-16	6.4815e-15
CDK1	Cell cycle	1.28156	5.61966	5.26067e-16	7.46963e-15
CENPF	Cell cycle	1.36479	6.35712	1.45481e-15	1.96712e-14
CDT1	DDR,DNA Replication,Cell cycle	1.44614	4.9376	1.6243e-15	2.18018e-14
CENPL	Cell cycle	1.22014	3.09096	1.66068e-15	2.22456e-14
TERT	Telomeres,Cell cycle	2.76656	-0.712388	4.01933e-15	5.19389e-14
OIP5	Cell cycle	1.34282	2.14638	5.7262e-15	7.2278e-14
DNA2	DDR,Telomeres,Cell cycle,DNA Replication	1.24914	2.70068	7.25607e-15	9.07911e-14
NCAPD2	Cell cycle	1.17373	7.05621	8.11798e-15	1.01127e-13
MCM5	Cell cycle,DNA Replication	1.2381	6.67223	1.43397e-14	1.74349e-13
TOP2A	Cell cycle	1.40417	7.12417	2.82833e-14	3.33563e-13
SKA1	Cell cycle	1.3072	3.4625	2.9267e-14	3.44761e-13
CHEK1	Cell cycle,DDR	1.17287	4.3208	2.96792e-14	3.49004e-13
MND1	Cell cycle	1.49252	2.09302	5.48434e-14	6.31986e-13
KIF20A	Cell cycle	1.48563	5.13764	6.33784e-14	7.26595e-13
NCAPG	Cell cycle	1.31568	4.5956	6.57523e-14	7.52096e-13
CENPN	Cell cycle	1.1295	4.15104	8.8274e-14	9.93886e-13
GINS1	DNA Replication,Cell cycle	1.39639	4.51725	8.83551e-14	9.94242e-13
BUB1B	Cell cycle	1.25859	4.38927	9.11174e-14	1.02418e-12
CCNE1	Cell cycle,Senescence	1.45132	3.45078	1.12689e-13	1.25642e-12
ZWINT	Cell cycle	1.16321	5.27959	2.33419e-13	2.52223e-12
SMC1B	Cell cycle	4.82451	1.52347	2.35079e-13	2.5388e-12
CENPE	Cell cycle	1.3221	4.45072	3.26482e-13	3.46274e-12
BRCA1	Cell cycle,DDR	1.08613	4.433	5.36436e-13	5.55772e-12
GMNN	DNA Replication,Cell cycle	1.23092	4.40126	6.96997e-13	7.11135e-12
FADD	Apoptosis,Necrosis	1.81253	3.8919	8.79314e-13	8.84589e-12
CDC25B	Cell cycle	1.37041	7.29064	1.44485e-12	1.41393e-11
MAD2L1	Cell cycle	1.29781	4.75106	1.76262e-12	1.70746e-11
SPC25	Cell cycle	1.20109	2.93117	1.79255e-12	1.73395e-11
PIK3R1	Apoptosis	-1.18024	5.47341	1.96381e-12	1.89505e-11
CCNB1	Cell cycle	1.29111	6.25008	2.57019e-12	2.45081e-11
BMX	Apoptosis	-1.50666	-0.360797	2.67106e-12	2.53858e-11
POLE2	Cell cycle,Telomeres,DNA Replication	1.13228	2.86474	3.59792e-12	3.36542e-11
PLK4	Cell cycle	1.14862	3.72446	3.77539e-12	3.52814e-11
FOS	Senescence	-1.39889	8.86043	4.49728e-12	4.16599e-11
PIK3CD	Apoptosis	1.15917	5.14682	5.34027e-12	4.89951e-11
H2BFS	Telomeres,Cell cycle,Senescence	1.56816	3.33614	7.69496e-12	6.94272e-11
CEP72	Cell cycle	1.14423	2.68177	1.24444e-11	1.09528e-10
MCM7	DNA Replication,Cell cycle	1.27987	7.49083	1.311e-11	1.14984e-10
DSN1	Cell cycle	1.08696	4.39679	1.49057e-11	1.29885e-10
HIST1H2BK	Telomeres,Cell cycle,Senescence	1.59691	6.32376	2.0586e-11	1.76853e-10
NR4A2	DDR	-1.45101	3.90269	2.3182e-11	1.97972e-10
BORA	Cell cycle	1.16591	3.27848	2.35684e-11	2.01015e-10
TTK	Cell cycle	1.30909	4.27045	2.53388e-11	2.14931e-10
HIST2H3A	Senescence,Cell cycle	1.6478	0.0649983	3.82121e-11	3.16e-10
TUBB3	Cell cycle	1.6068	6.47107	3.98985e-11	3.2873e-10
TYMS	Cell cycle	1.2468	4.86067	4.58685e-11	3.75763e-10
CCNA2	DNA Replication,Cell cycle,Senescence	1.18118	5.24329	6.70916e-11	5.39091e-10
NTRK1	Apoptosis	2.11593	-0.124034	6.76374e-11	5.42826e-10
MCM6	Cell cycle,DNA Replication	1.00479	5.9968	6.81297e-11	5.46123e-10
HIST1H1E	Senescence,Apoptosis	1.73044	-0.802598	7.72203e-11	6.13373e-10
ERCC6L	Cell cycle	1.23342	2.95926	7.86056e-11	6.23638e-10
CDKN2A	Cell cycle,Senescence	3.31443	5.35332	8.16908e-11	6.47349e-10
SYCP2	Cell cycle	3.39319	2.88818	1.01411e-10	7.94114e-10
CASC5	Cell cycle	1.10444	4.29261	1.19299e-10	9.26394e-10
CENPM	Cell cycle	1.30699	3.69823	1.5664e-10	1.19833e-09
HIST1H2BH	Senescence,Cell cycle,Telomeres	1.56079	0.553424	2.19927e-10	1.65595e-09
SGOL1	Cell cycle	1.13068	2.27145	2.4931e-10	1.8682e-09
CBX2	Senescence	1.44859	4.41716	2.50335e-10	1.87519e-09
CDC7	DNA Replication,Cell cycle	1.0419	3.37562	2.81662e-10	2.0958e-09
HIST1H2BD	Telomeres,Cell cycle,Senescence	1.38917	3.83733	5.24451e-10	3.78477e-09
MCM4	DNA Replication,Cell cycle	1.08534	7.33795	6.94549e-10	4.93618e-09
HIST1H2BJ	Cell cycle,Telomeres,Senescence	1.62757	1.94032	7.14307e-10	5.06229e-09
SGOL2	Cell cycle	1.06913	3.56535	1.11216e-09	7.67638e-09
MAP2K6	Senescence	-1.10249	1.47491	1.1251e-09	7.74996e-09
GINS4	DNA Replication,Cell cycle	1.3486	3.041	1.25759e-09	8.61222e-09
PSMB9	DNA Replication,Apoptosis,Cell cycle	1.5368	6.4147	1.26074e-09	8.63086e-09
RRM2	Cell cycle	1.04571	6.47922	1.27375e-09	8.7059e-09
MCM8	Cell cycle,DNA Replication	1.08954	3.80735	1.32544e-09	9.04606e-09
HIST1H2BN	Telomeres,Cell cycle,Senescence	1.39401	0.079484	1.44805e-09	9.81957e-09
CENPH	Cell cycle	1.13192	3.70438	2.39784e-09	1.57508e-08
MSH5	Cell cycle	1.30127	-0.219932	2.48361e-09	1.62717e-08
NCAPG2	Cell cycle	1.01668	5.05573	3.89742e-09	2.48309e-08
PTTG1	Cell cycle	1.20977	5.75313	4.3614e-09	2.76121e-08
BRCA2	Cell cycle,DDR	1.23562	3.14301	5.28375e-09	3.31491e-08
PRKAR2B	Apoptosis,Cell cycle	-1.22038	2.23568	8.80948e-09	5.35165e-08
CENPK	Cell cycle	1.20908	2.87001	1.103e-08	6.59115e-08
ESCO2	Cell cycle	1.13836	3.15041	1.29887e-08	7.69305e-08
HIST2H2AA3	Senescence,Cell cycle,Telomeres	1.32577	5.45322	2.09643e-08	1.20343e-07
PRKCQ	Apoptosis	-1.11695	3.06488	2.70898e-08	1.52589e-07
IL1A	Senescence,Apoptosis	2.11109	5.42746	3.06765e-08	1.71139e-07
HIST2H2AC	Telomeres,Cell cycle,Senescence	1.15697	0.517157	5.70252e-08	3.04336e-07
STAG3	Cell cycle	2.31601	2.92906	9.57905e-08	4.94942e-07
CENPW	Cell cycle	1.12845	4.59451	1.51658e-07	7.61508e-07
CDK6	Cell cycle,Senescence	1.27868	6.73855	2.6952e-07	1.30386e-06
IL1B	Apoptosis	1.68476	5.22755	4.46597e-07	2.08723e-06
SMC4	Cell cycle	1.0389	6.1754	7.75065e-07	3.50119e-06
CCNE2	Senescence,Cell cycle	1.06886	2.31504	9.25983e-07	4.12277e-06
TEX15	Cell cycle	3.67616	0.0450022	3.97397e-06	1.59244e-05
IL6	Senescence	-1.29712	3.58426	4.99457e-06	1.96732e-05
TGFB3	Cell cycle	1.00664	5.04055	7.10041e-06	2.73207e-05
SYCE2	Cell cycle	1.5189	-0.393025	7.24036e-06	2.77957e-05
DMC1	Cell cycle	1.14513	0.254247	1.04999e-05	3.92308e-05
NGF	Apoptosis	1.55512	1.02863	1.34227e-05	4.92189e-05
GZMB	Apoptosis	1.23262	3.64832	4.88759e-05	0.000160395
NUP210	Cell cycle	1.07892	5.94843	0.000113026	0.000345029
CCNA1	Senescence,DNA Replication,Cell cycle	1.82117	3.57825	0.000130309	0.000392781

## Sheet: f. KICH
Differentially expressed genes among relevant pathways in KICH
Symbol	Pathway	logFC	logCPM	PValue	FDR
CDKN1C	Cell cycle	-2.90522	4.76221	6.28e-45	6.71e-43
ID1	Senescence	-3.02754	5.20271	4.05e-44	4.2e-42
AURKA	Cell cycle	2.6716	3.49342	3.93e-42	3.52e-40
E2F1	DNA Replication,Cell cycle,Apoptosis,Senescence	3.7173	3.64447	1.94e-36	1.2e-34
HSPA2	Cell cycle	-2.93582	7.01858	2.18e-36	1.34e-34
TNFSF10	Necrosis,Apoptosis	-2.39537	6.04794	7.05e-36	4.17e-34
REC8	Cell cycle	-2.77363	2.76975	1.06e-34	5.94e-33
DBF4	DNA Replication,Cell cycle	2.49102	3.71885	2.28e-34	1.25e-32
CEP152	Cell cycle	2.21272	3.74929	2.19e-31	9.75e-30
PRKCD	Apoptosis	2.82475	7.93322	1.13e-30	4.64e-29
APITD1	Cell cycle	-1.88026	2.75784	3.55e-30	1.4e-28
HIST1H2AC	Telomeres,Cell cycle,Senescence	-2.63791	4.63385	2.78e-27	8.81e-26
CENPM	Cell cycle	3.38747	2.74875	1.34e-26	3.97e-25
CSNK2A2	Cell cycle	1.13666	6.33076	1.86e-26	5.47e-25
DAPK1	Apoptosis	-2.761	5.20787	3.71e-26	1.05e-24
PRKCQ	Apoptosis	-3.2262	3.3149	3.77e-26	1.06e-24
DSG2	Apoptosis	2.33937	9.13693	4.07e-26	1.14e-24
GINS2	Cell cycle,DNA Replication	2.03059	2.55504	1.25e-25	3.36e-24
CLIP1	Cell cycle	1.40931	7.47463	1.31e-25	3.49e-24
KNTC1	Cell cycle	1.72917	4.21263	1.36e-25	3.62e-24
GMNN	DNA Replication,Cell cycle	-1.64288	3.59373	2.13e-25	5.52e-24
AJUBA	Cell cycle	-2.31996	4.40628	6.3e-25	1.57e-23
MAP3K14	Apoptosis	-2.03078	3.81819	9.2e-25	2.28e-23
RPA2	Cell cycle,DNA Replication,DDR,Telomeres	-1.01688	4.88722	6.72e-24	1.52e-22
FOS	Senescence	-2.6572	7.717	1.92e-23	4.13e-22
CYCS	Apoptosis	1.50942	9.04911	6.16e-23	1.27e-21
CDT1	Cell cycle,DDR,DNA Replication	3.04786	2.90382	6.57e-22	1.22e-20
BBC3	Apoptosis	1.86053	3.75386	2.54e-21	4.5e-20
STAT3	Senescence	-1.14074	7.30142	6e-21	1.02e-19
WEE1	Cell cycle,DDR	-1.763	4.81152	8.6e-21	1.44e-19
CDKN2A	Senescence,Cell cycle	4.60745	2.55601	1.03e-20	1.72e-19
CEP135	Cell cycle	-1.23359	2.2634	1.17e-19	1.75e-18
FBXO31	DDR	1.27012	5.50922	1.86e-19	2.75e-18
SLX4	DDR	1.17095	3.69606	6.11e-19	8.54e-18
AKT1	Apoptosis	1.09928	7.53329	5.93e-18	7.39e-17
UBE2C	Cell cycle,Senescence	4.21013	3.08525	6.32e-18	7.82e-17
PPP3CA	Apoptosis	1.31424	5.82424	7.94e-18	9.7e-17
SYNE1	Cell cycle	-2.14033	6.56396	2e-17	2.35e-16
MND1	Cell cycle	2.68058	0.503489	3.4e-17	3.91e-16
IGFBP7	Senescence	-1.24663	9.76946	2.45e-16	2.55e-15
CASP9	Apoptosis	-1.04566	4.12226	3.06e-16	3.15e-15
BUB1	Cell cycle	3.34067	2.15224	4.64e-16	4.65e-15
CASP10	Apoptosis	-1.49219	3.71758	5.1e-16	5.08e-15
FOXM1	Cell cycle	2.92261	3.06015	7.76e-16	7.55e-15
TRAF2	Apoptosis,Necrosis	1.22242	4.46698	8.7e-16	8.42e-15
TTK	Cell cycle	2.72285	1.23417	9.08e-16	8.76e-15
TNRC6A	Senescence	1.02504	6.23878	1.99e-15	1.83e-14
PRKCB	Cell cycle	-2.23677	1.94169	2.38e-15	2.17e-14
TNFRSF10B	Necrosis,Apoptosis	1.40811	6.45279	2.44e-14	1.98e-13
GADD45G	Cell cycle	2.37369	6.36287	3.1e-14	2.49e-13
MAPKAPK3	Senescence	1.02862	7.23719	3.4e-14	2.72e-13
POLD4	Cell cycle,Telomeres,DNA Replication	1.23604	4.53858	7.45e-14	5.69e-13
TLR3	Apoptosis	-1.31445	3.79513	2.88e-13	2.05e-12
BCL2L1	Apoptosis	1.01412	8.33555	4.76e-13	3.31e-12
SATB1	Apoptosis	1.37985	6.27234	8.38e-13	5.64e-12
MAP2K3	Senescence	-1.16002	5.77919	9.9e-13	6.6e-12
LPIN1	Cell cycle	1.0529	6.10527	2.23e-12	1.43e-11
NCAPG	Cell cycle	2.94253	1.35607	2.66e-12	1.69e-11
PKMYT1	Cell cycle	2.6144	0.996982	3.22e-12	2.03e-11
MAPK10	Senescence	-2.00774	3.68363	3.7e-12	2.31e-11
CEP78	Cell cycle	1.16246	4.84866	7.33e-12	4.38e-11
GAS2	Apoptosis	2.36264	4.14516	7.91e-12	4.7e-11
CENPN	Cell cycle	1.05611	2.8071	8.49e-12	5.02e-11
CCND3	Cell cycle	-1.16047	5.22144	9.44e-12	5.55e-11
BIRC3	Necrosis,Apoptosis	-1.73374	4.30922	1.87e-11	1.06e-10
CDCA5	Cell cycle	1.94724	2.18201	2.23e-11	1.25e-10
PPP2R5A	Cell cycle	1.25568	7.64314	2.71e-11	1.5e-10
CCNA2	Senescence,Cell cycle,DNA Replication	2.40807	2.10321	3.06e-11	1.69e-10
CCNE1	Cell cycle,Senescence	1.87136	1.57861	3.35e-11	1.84e-10
UNC5A	Apoptosis	3.04719	-0.0187157	4.48e-11	2.42e-10
CCNB2	Cell cycle	2.3892	1.96856	4.89e-11	2.63e-10
MAD2L2	Cell cycle	1.18338	5.36576	5.52e-11	2.95e-10
MYD88	Apoptosis	-1.25586	4.20032	7e-11	3.69e-10
BCL2	Apoptosis	1.16052	6.49658	7.14e-11	3.76e-10
SYCP2	Cell cycle	1.9797	3.30676	8.97e-11	4.66e-10
BRE	DDR,Cell cycle	-1.05484	5.014	1.14e-10	5.82e-10
CENPE	Cell cycle	2.29136	1.43602	1.39e-10	7.01e-10
CENPF	Cell cycle	2.52795	3.18166	3.22e-10	1.56e-09
PLK1	DDR,Cell cycle	2.4327	1.98821	4.32e-10	2.05e-09
LMNA	Cell cycle,Apoptosis	-1.05336	7.70074	4.76e-10	2.25e-09
MAD2L1	Cell cycle	1.2663	2.84689	9.16e-10	4.18e-09
BUB1B	Cell cycle	2.03146	1.58494	1.47e-09	6.53e-09
JUN	Senescence	-1.26535	7.86707	9.45e-09	3.73e-08
IRAK2	Apoptosis	-1.39428	2.28132	1.03e-08	4.07e-08
IRAK3	Apoptosis	-1.16481	2.29821	1.34e-08	5.17e-08
TOP2A	Cell cycle	2.45435	3.39783	1.77e-08	6.75e-08
PTTG1	Cell cycle	2.26491	2.29773	1.79e-08	6.82e-08
TUBB3	Cell cycle	2.80052	5.71122	1.87e-08	7.08e-08
POLE2	Telomeres,DNA Replication,Cell cycle	1.24658	0.334297	1.92e-08	7.25e-08
KIF20A	Cell cycle	2.46563	1.78191	2.5e-08	9.3e-08
BIRC5	Cell cycle	2.26265	1.27074	3.49e-08	1.28e-07
NDC80	Cell cycle	2.0027	1.09699	3.78e-08	1.37e-07
MCM2	DNA Replication,Cell cycle	1.12283	4.80758	5.57e-08	1.98e-07
MYC	Cell cycle	-1.45693	4.84695	7.23e-08	2.54e-07
PMAIP1	Apoptosis	1.90248	4.32011	1.05e-07	3.62e-07
MYBL2	Cell cycle	2.79552	1.64408	1.24e-07	4.21e-07
BIRC7	Apoptosis	3.6502	1.38714	1.25e-07	4.24e-07
PPP1R12B	Cell cycle	1.31615	7.21126	1.38e-07	4.65e-07
CDCA8	Cell cycle	1.75953	1.48457	1.47e-07	4.94e-07
NEK6	Cell cycle	-1.48022	3.45187	1.88e-07	6.22e-07
SPC24	Cell cycle	1.86292	1.07406	2.15e-07	7.1e-07
TNIK	Senescence	1.60547	4.94869	2.78e-07	9.04e-07
ARHGAP10	Apoptosis	-1.36432	2.82063	2.95e-07	9.57e-07
HIST1H2BD	Cell cycle,Senescence,Telomeres	-1.3639	3.35038	2.99e-07	9.68e-07
NCAPH	Cell cycle	1.81118	0.463166	4.56e-07	1.44e-06
DTL	DDR	1.66008	1.14497	7.6e-07	2.33e-06
DSP	Apoptosis	1.08102	8.28146	8.79e-07	2.67e-06
KIF2C	Cell cycle	1.64557	1.73739	1.28e-06	3.8e-06
GINS4	Cell cycle,DNA Replication	1.11093	1.63825	1.4e-06	4.15e-06
CDC20	Cell cycle	1.9345	2.22852	2.5e-06	7.15e-06
IL1R1	Apoptosis	-1.34531	5.57153	3.84e-06	1.06e-05
HIST1H2BC	Telomeres,Cell cycle,Senescence	-1.28286	0.787833	4.32e-06	1.19e-05
TGFB2	Cell cycle	-1.14855	2.78163	5.19e-06	1.41e-05
EZH2	Senescence	1.14091	2.05122	7.59e-06	2.01e-05
CCNB1	Cell cycle	1.24817	3.69652	1.18e-05	3.04e-05
CDH1	Apoptosis	1.03253	8.78179	1.23e-05	3.15e-05
HIST1H1C	Apoptosis,Senescence	-1.16235	5.58707	3.13e-05	7.56e-05
TNFRSF10C	Apoptosis	1.27741	3.54469	7.36e-05	0.000168444
DAPK2	Apoptosis	1.15911	3.24908	0.000219888	0.000469617
IL6	Senescence	-1.92351	2.5073	0.000273599	0.000574444
RRM2	Cell cycle	1.48236	1.92387	0.000296679	0.00061895
CDC6	Cell cycle,DNA Replication	1.18202	0.673258	0.000330411	0.000683461
PIK3R5	Apoptosis	1.17305	2.0663	0.000376895	0.000770989
CENPK	Cell cycle	1.1624	0.485522	0.000939113	0.00180443
PRKAR2B	Apoptosis,Cell cycle	-1.26947	4.13134	0.000942815	0.00181057
SFN	Apoptosis,Cell cycle	-1.12916	2.30245	0.0196599	0.0301853

## Sheet: g. KIRC
Differentially expressed genes among relevant pathways in KIRC
Symbol	Pathway	logFC	logCPM	PValue	FDR
HSPA2	Cell cycle	-4.49663	4.82636	0	0
MLKL	Necrosis	2.36212	4.83136	5.56e-99	6.34e-97
CDKN2A	Senescence,Cell cycle	4.86772	2.44868	5.88e-84	4.95e-82
LIN52	Cell cycle	-1.39299	2.83637	1.6e-78	1.18e-76
PSMB9	Apoptosis,DNA Replication,Cell cycle	3.58534	7.30851	5.99e-64	2.74e-62
E2F1	Senescence,Apoptosis,Cell cycle,DNA Replication	3.83205	3.9879	3.85e-60	1.57e-58
CDT1	DNA Replication,Cell cycle,DDR	3.93529	3.79654	1.23e-57	4.53e-56
E2F2	Senescence,Cell cycle,DNA Replication	4.11231	2.53797	1.9e-56	6.57e-55
CCND1	Cell cycle	3.97118	11.067	2.6e-56	8.96e-55
BRCC3	Cell cycle,DDR	-1.70458	3.29335	1.1e-55	3.68e-54
NDC80	Cell cycle	3.95148	3.64347	1.14e-55	3.82e-54
GINS2	DNA Replication,Cell cycle	3.27153	3.77408	3.27e-55	1.07e-53
ANAPC13	Cell cycle	-1.063	5.4359	4.75e-53	1.42e-51
CDKN2C	Cell cycle,Senescence	1.97842	4.89034	2.72e-52	7.82e-51
UNC5B	Apoptosis	2.50483	7.34678	1.03e-51	2.87e-50
CCNA2	Cell cycle,DNA Replication,Senescence	3.76709	4.16114	2.94e-51	7.97e-50
CDC6	DNA Replication,Cell cycle	3.78116	3.81927	3.01e-51	8.14e-50
BIRC3	Necrosis,Apoptosis	3.48883	8.50622	9.04e-51	2.37e-49
TGFB1	Cell cycle	3.17392	8.43522	4.21e-50	1.06e-48
SPC25	Cell cycle	3.46164	2.59908	1.8e-47	4.02e-46
RRM2	Cell cycle	4.04208	5.43388	6.12e-47	1.33e-45
OIP5	Cell cycle	3.23898	1.23967	8.63e-47	1.86e-45
NGF	Apoptosis	3.9248	4.2916	1.16e-46	2.48e-45
NINL	Cell cycle	-1.20217	4.06716	3.7e-46	7.7e-45
KNTC1	Cell cycle	2.08769	4.70338	8.62e-46	1.76e-44
MAPK10	Senescence	-1.72739	3.3016	1.44e-45	2.92e-44
BRCA2	Cell cycle,DDR	3.29719	3.3903	2.13e-45	4.28e-44
MSH5	Cell cycle	3.47171	2.96875	3.53e-45	6.97e-44
LIN37	Cell cycle	2.08033	2.37872	3.89e-45	7.67e-44
OCLN	Apoptosis	-2.53684	3.97951	9.01e-45	1.75e-43
TYMS	Cell cycle	1.74738	4.24519	9.97e-45	1.93e-43
KIF18A	Cell cycle	3.46532	2.869	1.23e-44	2.37e-43
PLK1	DDR,Cell cycle	3.67045	3.8001	1.57e-44	3.02e-43
PSMB10	Apoptosis,DNA Replication,Cell cycle	2.93901	6.12893	5.6e-44	1.05e-42
CAPN2	Apoptosis	-1.2366	7.32874	5e-43	8.89e-42
CCNB2	Cell cycle	2.96763	3.0771	5.03e-43	8.93e-42
TOP2A	Cell cycle	3.73055	6.08078	6.29e-43	1.11e-41
CDCA5	Cell cycle	3.26001	3.79627	1.01e-42	1.77e-41
UNC5A	Apoptosis	4.87062	2.19957	2.55e-42	4.35e-41
CEP70	Cell cycle	-1.28736	3.54821	2.76e-42	4.69e-41
CENPF	Cell cycle	3.6003	5.34831	3.3e-42	5.58e-41
MYC	Cell cycle	2.96155	7.87484	3.47e-42	5.85e-41
ERCC5	DDR	2.58788	6.41136	5.28e-42	8.84e-41
CENPH	Cell cycle	1.43869	2.02306	6.33e-42	1.05e-40
LY96	Apoptosis	3.40629	4.54286	9.28e-42	1.53e-40
BIRC7	Apoptosis	6.95286	3.07633	9.75e-42	1.6e-40
RPS27	Cell cycle	6.15018	10.6618	1.45e-41	2.35e-40
MND1	Cell cycle	3.5204	1.50667	4.16e-41	6.59e-40
MSH4	Cell cycle	4.32642	-0.0317372	2.97e-40	4.5e-39
EME1	DDR	2.28608	0.4167	4.57e-40	6.85e-39
FASLG	Apoptosis,Necrosis	3.17596	0.942142	7.15e-40	1.06e-38
ESCO2	Cell cycle	2.82736	1.77047	1.6e-39	2.32e-38
TUBAL3	Cell cycle	-3.45994	-0.639352	4.35e-39	6.15e-38
CCND2	Cell cycle	2.95182	7.76051	6.95e-39	9.72e-38
B9D2	Cell cycle	2.3438	4.64106	1.3e-38	1.79e-37
PRKCQ	Apoptosis	-2.59975	2.44159	4.2e-38	5.56e-37
TEX15	Cell cycle	7.5464	4.24769	1.12e-37	1.44e-36
DNA2	Telomeres,Cell cycle,DNA Replication,DDR	2.33433	2.3413	1.19e-37	1.53e-36
TICAM1	Apoptosis	2.41112	6.42961	1.71e-37	2.18e-36
TFDP2	Cell cycle	-1.83954	4.17322	3.08e-37	3.87e-36
SPC24	Cell cycle	2.11479	1.37054	1.16e-35	1.33e-34
USP11	DDR	-1.06563	5.91753	8.05e-35	8.72e-34
CENPP	Cell cycle	1.11424	1.84532	8.42e-35	9.11e-34
SYNE1	Cell cycle	-1.80729	6.31469	9.66e-35	1.04e-33
HIST1H2AJ	Senescence,Cell cycle,Telomeres	5.42706	-0.450019	1.31e-34	1.39e-33
POLE2	Telomeres,DNA Replication,Cell cycle	1.49771	0.579947	3.36e-34	3.48e-33
BUB1B	Cell cycle	2.60363	2.82851	3.78e-34	3.91e-33
PSMD6	Apoptosis,DNA Replication,Cell cycle	-1.03929	4.86858	6.7e-34	6.82e-33
TTK	Cell cycle	2.07999	1.40638	3.74e-33	3.63e-32
PPP1CC	Cell cycle	2.21622	8.62502	8.03e-33	7.59e-32
UBE2T	DDR	2.65248	3.14186	8.64e-33	8.15e-32
TOPBP1	DDR	2.04261	6.17931	1.22e-32	1.14e-31
CDC14A	Cell cycle	-1.50175	2.63509	1.95e-32	1.8e-31
PSMB7	DNA Replication,Cell cycle,Apoptosis	1.25997	7.57709	2.19e-31	1.89e-30
HSP90AA1	Cell cycle	-1.60232	8.54254	2.9e-31	2.48e-30
E2F4	Cell cycle	1.94478	6.94767	3.23e-31	2.75e-30
FEN1	DNA Replication,Cell cycle,Telomeres	2.14917	5.42349	9.28e-31	7.71e-30
CSNK2A2	Cell cycle	1.10482	6.72482	1.02e-30	8.47e-30
LIG4	DDR	-1.66964	2.98555	1.1e-30	9.08e-30
REC8	Cell cycle	-1.64658	2.26031	1.96e-30	1.6e-29
PRIM2	Cell cycle,DNA Replication,Telomeres	2.37552	4.37123	2.29e-30	1.86e-29
PRIM1	Telomeres,Cell cycle,DNA Replication	1.92393	3.49681	2.43e-30	1.97e-29
TNFRSF10D	Apoptosis	2.4307	6.12721	2.82e-30	2.27e-29
CEBPB	Senescence	1.98362	5.95749	3.88e-30	3.1e-29
PTTG1	Cell cycle	2.11342	2.23869	5.84e-30	4.61e-29
CENPI	Cell cycle	1.73681	0.198869	9.16e-30	7.12e-29
HIST1H2BK	Telomeres,Cell cycle,Senescence	2.58431	6.43648	1.17e-29	9.01e-29
SLX4	DDR	1.8692	4.30809	1.83e-29	1.39e-28
TGFB3	Cell cycle	2.15466	5.45092	4.21e-29	3.12e-28
SYNE2	Cell cycle	-2.0782	6.91751	4.5e-29	3.33e-28
CDKN1C	Cell cycle	-2.38659	3.76289	4.86e-29	3.58e-28
AKAP9	Cell cycle	-1.42864	5.62616	5.63e-29	4.11e-28
YWHAG	Cell cycle,Apoptosis	2.09518	9.29772	1.53e-28	1.09e-27
TJP2	Apoptosis	-1.53326	5.46569	1.67e-28	1.18e-27
EZH2	Senescence	1.57857	2.38326	1.87e-28	1.32e-27
PPP3R1	Apoptosis	2.0807	6.87088	2.04e-28	1.44e-27
CSNK2B	Cell cycle	1.95886	6.71917	2.14e-28	1.51e-27
CCNE2	Cell cycle,Senescence	1.38373	0.282548	4.19e-28	2.9e-27
MCM6	DNA Replication,Cell cycle	2.06902	6.42977	7.8e-28	5.27e-27
NR4A2	DDR	-1.91359	3.79981	9.43e-28	6.33e-27
NSMCE2	DDR	1.58007	4.79081	2.24e-27	1.48e-26
TNFRSF10A	Apoptosis,Necrosis	1.62186	4.42118	2.48e-27	1.63e-26
RB1	DNA Replication,Cell cycle,Senescence	2.01224	8.12581	8.39e-27	5.3e-26
CDKN1B	Senescence,Cell cycle,DNA Replication	1.94839	7.58908	9.19e-27	5.78e-26
LPIN1	Cell cycle	-1.68103	3.68445	1.48e-26	9.18e-26
RBX1	DDR,Cell cycle	1.88355	6.43014	2.64e-26	1.61e-25
AGO4	Senescence	1.44911	5.45686	2.65e-26	1.62e-25
PRKAR2A	Apoptosis	-1.67759	4.73329	3.25e-26	1.97e-25
GADD45A	Cell cycle	-1.26976	5.27941	3.55e-26	2.15e-25
HIST1H2BH	Senescence,Telomeres,Cell cycle	3.21382	-1.09873	7.01e-26	4.17e-25
IRAK2	Apoptosis	2.0887	4.8424	8.57e-26	5.07e-25
MIS18BP1	Cell cycle	1.69579	5.0674	1.01e-25	5.97e-25
HJURP	Cell cycle	2.21268	1.26393	1.31e-25	7.64e-25
E2F3	DNA Replication,Cell cycle,Senescence	1.90543	5.67172	1.54e-25	8.94e-25
TUBA8	Cell cycle	1.72815	-1.10082	1.61e-25	9.39e-25
ORC2	DNA Replication,Cell cycle	1.22567	5.22026	1.72e-25	1e-24
NCAPG	Cell cycle	1.90098	1.52908	3.84e-25	2.18e-24
RPA1	DDR,Telomeres,DNA Replication,Cell cycle	1.83409	7.79286	9.36e-25	5.17e-24
PIAS4	Cell cycle,DDR	1.31141	5.00239	1.35e-24	7.4e-24
HIST1H2BD	Cell cycle,Telomeres,Senescence	1.77929	5.76842	3.04e-24	1.63e-23
NEK2	Cell cycle	1.72449	1.03471	3.55e-24	1.89e-23
DSP	Apoptosis	-1.52814	6.6479	3.66e-24	1.95e-23
NHP2	Telomeres,Cell cycle	1.33373	5.99553	3.96e-24	2.11e-23
SYCE2	Cell cycle	1.96025	0.0236708	7.02e-24	3.68e-23
CDC14B	Cell cycle	-1.3447	4.32511	7.87e-24	4.11e-23
CDC23	Cell cycle,Senescence	1.75019	6.72781	8.73e-24	4.55e-23
FADD	Apoptosis,Necrosis	1.86612	3.89259	1.07e-23	5.54e-23
GINS4	Cell cycle,DNA Replication	1.88633	2.26758	1.19e-23	6.15e-23
PALB2	DDR	1.75831	5.03243	2.66e-23	1.34e-22
CENPW	Cell cycle	1.47247	1.48509	3.47e-23	1.74e-22
CEP72	Cell cycle	1.27345	2.34908	5.64e-23	2.79e-22
MAPK1	Cell cycle,Senescence	1.69013	9.18294	6.38e-23	3.15e-22
CENPQ	Cell cycle	1.88394	3.69136	1.02e-22	4.95e-22
PSMB3	Apoptosis,DNA Replication,Cell cycle	1.74992	7.57845	2.8e-22	1.32e-21
PSMD14	DNA Replication,Cell cycle,Apoptosis	1.76867	7.02946	5.67e-22	2.63e-21
CLASP2	Cell cycle	-1.50047	4.60506	9.34e-22	4.26e-21
SSNA1	Cell cycle	1.72891	6.37251	1.29e-21	5.82e-21
EMD	Cell cycle	1.64757	7.07619	1.6e-21	7.19e-21
HIST1H2BJ	Senescence,Cell cycle,Telomeres	2.23332	0.378566	1.82e-21	8.16e-21
CDC26	Cell cycle,Senescence	1.88075	5.27133	2.01e-21	8.99e-21
RBBP8	DDR,Cell cycle	-1.3181	4.88718	4e-21	1.76e-20
UBE2D1	Cell cycle,Senescence	1.73701	5.68795	4.34e-21	1.9e-20
PPP2R5A	Cell cycle	-1.12961	5.37796	4.38e-21	1.92e-20
CENPM	Cell cycle	1.79166	0.841319	6.13e-21	2.66e-20
PAK2	Apoptosis	1.66449	8.5126	1.22e-20	5.2e-20
PSMB4	Cell cycle,DNA Replication,Apoptosis	1.02883	7.93941	1.23e-20	5.24e-20
H3F3A	Cell cycle,Senescence	1.9351	9.4283	1.24e-20	5.29e-20
TPR	Cell cycle	1.59369	8.29548	1.34e-20	5.73e-20
POLA1	Telomeres,Cell cycle,DNA Replication	1.54462	5.30192	2.89e-20	1.21e-19
PSMD8	Cell cycle,DNA Replication,Apoptosis	1.14389	7.75648	3.73e-20	1.55e-19
HIST1H2BC	Senescence,Cell cycle,Telomeres	1.89892	2.92724	3.81e-20	1.58e-19
VRK1	Cell cycle	1.65509	4.30849	4.55e-20	1.88e-19
UBE2C	Senescence,Cell cycle	2.43219	2.06237	5.89e-20	2.42e-19
MIS18A	Cell cycle	1.46327	3.95524	9.46e-20	3.84e-19
PPP2CA	Cell cycle	1.53063	8.49211	1.04e-19	4.19e-19
SMC3	Cell cycle	1.72528	7.40407	1.74e-19	6.95e-19
TUBB2B	Cell cycle	-2.32774	3.47673	1.92e-19	7.62e-19
ROCK1	Apoptosis	1.52351	7.73731	2.65e-19	1.04e-18
ANAPC7	Senescence,Cell cycle	1.065	5.86964	3.2e-19	1.26e-18
TLR3	Apoptosis	1.35989	6.38349	3.32e-19	1.3e-18
ORC4	Cell cycle,DNA Replication	-1.06711	4.48351	3.47e-19	1.36e-18
PRKDC	DDR,Cell cycle	-1.24484	6.08055	3.53e-19	1.38e-18
MAD2L1	Cell cycle	1.03674	2.87734	3.85e-19	1.5e-18
PSMB6	Apoptosis,Cell cycle,DNA Replication	1.54861	7.59567	5.66e-19	2.19e-18
MCM8	DNA Replication,Cell cycle	-1.39358	1.88443	7.76e-19	2.98e-18
NUP188	Cell cycle	1.07317	6.20207	8.68e-19	3.32e-18
NEK7	Cell cycle	1.63156	7.78344	1.08e-18	4.1e-18
EP300	Cell cycle	1.55648	8.23773	1.26e-18	4.78e-18
TERF2	Senescence,DDR,Cell cycle,Telomeres	1.27318	6.18223	1.95e-18	7.34e-18
BMF	Apoptosis	-1.41726	3.34246	1.97e-18	7.41e-18
KIF20A	Cell cycle	1.91579	2.10696	2.49e-18	9.27e-18
DTL	DDR	1.6505	1.89898	2.81e-18	1.04e-17
HIST1H1C	Senescence,Apoptosis	2.06286	7.37498	5.09e-18	1.87e-17
RAB1B	Cell cycle	1.43477	8.35124	9.46e-18	3.4e-17
UBE2N	DDR,Cell cycle	1.46397	7.83629	1.07e-17	3.84e-17
UBE2V2	Cell cycle	1.22371	6.45786	1.18e-17	4.22e-17
KDM6B	Senescence	1.06197	6.2973	1.36e-17	4.85e-17
RNF168	DDR,Cell cycle	1.02698	5.22274	1.44e-17	5.14e-17
JUN	Senescence	1.67469	9.8114	1.54e-17	5.47e-17
MAPRE1	Cell cycle	1.47986	8.39039	1.75e-17	6.21e-17
CBX8	Senescence	1.37082	3.64591	1.95e-17	6.91e-17
DAPK2	Apoptosis	1.89378	3.75927	2.99e-17	1.05e-16
PRKCB	Cell cycle	1.64013	4.77166	3.68e-17	1.28e-16
GORASP1	Cell cycle	-1.61072	4.23693	4.58e-17	1.58e-16
PARP1	DDR	1.47916	8.12079	4.85e-17	1.68e-16
TERF2IP	Cell cycle,Telomeres,Senescence	1.39522	7.53811	5.11e-17	1.76e-16
TUBB1	Cell cycle	1.8308	0.212197	7.71e-17	2.63e-16
RNF8	DDR,Cell cycle	-1.3508	3.02584	7.86e-17	2.68e-16
PPP2R5C	Cell cycle	-1.02761	5.66527	1.34e-16	4.51e-16
CDH1	Apoptosis	-2.3743	6.1422	1.38e-16	4.64e-16
AIFM1	Apoptosis	-1.66435	5.60128	2.09e-16	6.96e-16
CBX2	Senescence	1.58938	2.85189	3.46e-16	1.13e-15
CLSPN	DDR,Apoptosis,Cell cycle	1.40491	0.378217	3.83e-16	1.25e-15
TXN	Senescence	1.20122	7.75382	3.89e-16	1.27e-15
CENPK	Cell cycle	1.5024	0.666886	5.67e-16	1.84e-15
YWHAB	Cell cycle,Apoptosis	-1.17194	7.43675	5.68e-16	1.84e-15
CASP12	Apoptosis	1.50377	0.0361292	6.74e-16	2.17e-15
BTRC	DDR,Cell cycle	-1.39059	3.74264	8.36e-16	2.67e-15
NUP88	Cell cycle	-1.09473	4.08554	8.97e-16	2.86e-15
MYBL2	Cell cycle	2.14487	1.85777	9.02e-16	2.88e-15
ORC6	DNA Replication,Cell cycle	1.14696	3.76197	9.56e-16	3.05e-15
DYNC1H1	Cell cycle	1.33088	9.67682	1.17e-15	3.73e-15
SPTAN1	Apoptosis	-1.41872	7.34264	1.33e-15	4.2e-15
NUP205	Cell cycle	1.0691	6.50223	1.64e-15	5.13e-15
SMARCA5	Cell cycle	1.28481	7.90021	3.22e-15	9.91e-15
NUP133	Cell cycle	1.36293	6.92038	4.76e-15	1.45e-14
RPS6KA1	Senescence	-1.15593	4.83414	4.89e-15	1.49e-14
DNM1L	Apoptosis	-1.27781	5.24639	5.14e-15	1.56e-14
RBL2	Cell cycle	-1.17569	5.78973	5.78e-15	1.75e-14
MAPK8	Senescence,Apoptosis	-1.01345	4.17842	9.34e-15	2.8e-14
RAD21	Cell cycle	1.35145	8.65412	1.23e-14	3.66e-14
AKT3	Apoptosis	1.29108	7.17068	1.36e-14	4.04e-14
ERCC6	DDR	-1.08599	2.65152	1.46e-14	4.31e-14
TUBG1	Cell cycle	1.1845	6.03147	2.24e-14	6.55e-14
CBX4	Senescence	1.33954	5.41594	2.4e-14	7.01e-14
PHF8	Cell cycle	-1.36173	4.25867	4.18e-14	1.2e-13
PPP3CB	Apoptosis	-1.2508	4.64697	4.3e-14	1.24e-13
SMAD2	Cell cycle	-1.01987	5.46075	4.93e-14	1.41e-13
TIMELESS	DDR	1.1786	5.32044	5.84e-14	1.66e-13
AURKB	Cell cycle	2.12102	0.602329	8.85e-14	2.5e-13
CDC25A	Cell cycle,DDR	-1.02095	-0.0758576	1.04e-13	2.91e-13
PSME3	Cell cycle,DNA Replication,Apoptosis	-1.53528	5.38278	1.1e-13	3.08e-13
TUBB2A	Cell cycle	-1.93043	3.88001	1.12e-13	3.13e-13
RFC3	Cell cycle,DNA Replication,Telomeres	1.04386	3.97065	1.76e-13	4.87e-13
DSG2	Apoptosis	1.59353	8.82849	2.29e-13	6.3e-13
CDC25C	DDR,Cell cycle	2.13077	-0.651698	2.89e-13	7.91e-13
HIST2H2AC	Cell cycle,Telomeres,Senescence	1.53999	-0.0898574	3.92e-13	1.07e-12
CENPA	Cell cycle	1.86855	-0.370215	7.99e-13	2.14e-12
MSH3	DDR	1.29532	6.04873	1.16e-12	3.07e-12
TFDP1	Senescence,Apoptosis,Cell cycle	-1.02553	4.83409	1.26e-12	3.33e-12
MLH1	DDR,Cell cycle	-1.2629	3.80793	1.31e-12	3.46e-12
PRKAR1A	Apoptosis	-1.40457	7.36229	1.73e-12	4.55e-12
SKA2	Cell cycle	-1.07206	3.89999	1.8e-12	4.71e-12
HDAC1	Cell cycle	-1.00131	5.72703	1.83e-12	4.79e-12
TNFRSF10C	Apoptosis	1.16167	3.4393	2.41e-12	6.26e-12
HMGA2	Senescence	3.78927	3.01824	2.85e-12	7.36e-12
FOS	Senescence	-1.55698	7.87318	2.93e-12	7.57e-12
NUP210	Cell cycle	1.26583	6.27937	3.06e-12	7.89e-12
UBR5	DDR	-1.18911	5.44623	3.33e-12	8.58e-12
RFC1	Telomeres,DNA Replication,Cell cycle	-1.02359	5.11506	3.83e-12	9.83e-12
PPP2CB	Cell cycle	1.19173	8.2744	4.71e-12	1.2e-11
EXO1	DDR	1.36467	0.248581	7.28e-12	1.84e-11
HDAC2	Cell cycle	-1.02639	5.17954	8.17e-12	2.06e-11
ZWILCH	Cell cycle	-1.05966	2.0303	9.64e-12	2.42e-11
TRIP12	DDR	-1.09097	6.67807	1.79e-11	4.42e-11
STAT3	Senescence	-1.21673	6.98638	1.81e-11	4.46e-11
SYCP2	Cell cycle	1.52846	2.82599	2.02e-11	4.96e-11
CDC45	Cell cycle,DNA Replication	1.78748	0.326122	2.16e-11	5.29e-11
AKT2	Apoptosis	-1.14646	5.77509	2.56e-11	6.26e-11
FBXW11	Cell cycle	-1.18471	5.20701	3.09e-11	7.51e-11
TP53BP1	DDR,Cell cycle	-1.20337	4.78113	3.13e-11	7.62e-11
PCM1	Cell cycle	-1.11439	5.89236	1.12e-10	2.62e-10
TUBA3E	Cell cycle	3.21327	2.67742	1.56e-10	3.63e-10
IL1R1	Apoptosis	-1.27195	5.35911	1.67e-10	3.88e-10
SMC2	Cell cycle	-1.06218	3.73893	2.01e-10	4.64e-10
XIAP	Necrosis,Apoptosis	-1.36896	5.14631	2.44e-10	5.61e-10
KPNA1	Apoptosis	-1.07674	4.46275	3.32e-10	7.59e-10
SUZ12	Senescence	-1.17686	4.3796	3.47e-10	7.92e-10
CASC5	Cell cycle	-1.4951	1.29496	3.99e-10	9.07e-10
DAPK1	Apoptosis	-1.15252	5.35657	4.28e-10	9.71e-10
PRKCD	Apoptosis	-1.1252	4.36433	6.64e-10	1.49e-09
SATB1	Apoptosis	-1.4718	3.83558	6.72e-10	1.5e-09
CAPN1	Apoptosis	-1.14344	6.41219	8.33e-10	1.85e-09
PRKACB	Apoptosis	-1.43953	5.13412	8.81e-10	1.96e-09
SOX4	DDR	1.11944	7.8009	1.08e-09	2.38e-09
PPP2R5E	Cell cycle	-1.20436	4.56042	1.09e-09	2.41e-09
PKMYT1	Cell cycle	1.88365	0.151017	1.45e-09	3.17e-09
GZMB	Apoptosis	1.79554	1.649	1.72e-09	3.74e-09
PPP1CB	Cell cycle	-1.10071	7.16363	2.16e-09	4.68e-09
ASF1A	Senescence	1.02407	5.45272	2.61e-09	5.62e-09
MAP2K4	Senescence	-1.08301	4.27011	3.3e-09	7.07e-09
PSMB5	Apoptosis,Cell cycle,DNA Replication	-1.02161	5.28915	3.84e-09	8.19e-09
WAPAL	Cell cycle	-1.00313	5.17181	4.27e-09	9.08e-09
TUBGCP2	Cell cycle	-1.05229	5.30486	4.3e-09	9.14e-09
RMI1	DDR	-1.02092	2.42504	5.21e-09	1.1e-08
CLIP1	Cell cycle	-1.05081	5.47141	5.58e-09	1.18e-08
STAG2	Cell cycle	-1.17432	5.97819	8.76e-09	1.82e-08
CTNNB1	Apoptosis	-1.00649	7.43748	1.38e-08	2.83e-08
CENPC	Cell cycle	-1.00235	3.08858	1.61e-08	3.29e-08
CUL4A	DDR	-1.17935	5.26329	2.83e-08	5.68e-08
TUBA3C	Cell cycle	2.69194	-0.575029	3.29e-08	6.58e-08
NUP214	Cell cycle	-1.26112	5.26122	3.53e-08	7.03e-08
MCM10	DNA Replication,Cell cycle	1.57404	-0.0592322	3.54e-08	7.06e-08
DYNC1I2	Cell cycle	-1.10929	5.8098	4.15e-08	8.24e-08
VIM	Apoptosis	1.72168	10.24	4.23e-08	8.4e-08
FOXM1	Cell cycle	1.63991	2.33282	1.43e-07	2.74e-07
TK2	Cell cycle	-1.10218	4.48032	1.81e-07	3.44e-07
PPP2R1B	Cell cycle	-1.30875	4.26025	2.2e-07	4.17e-07
NCAPH	Cell cycle	1.33086	0.607685	2.89e-07	5.43e-07
PSME4	Cell cycle,DNA Replication,Apoptosis	-1.04844	4.73219	3.21e-07	6.02e-07
GAS2	Apoptosis	-1.23308	1.09784	3.41e-07	6.38e-07
BIRC5	Cell cycle	1.68761	1.02785	3.73e-07	6.95e-07
PIK3R5	Apoptosis	1.99045	3.0798	4.16e-07	7.74e-07
BCL2L11	Apoptosis	-1.19359	4.37223	4.27e-07	7.92e-07
SKA1	Cell cycle	1.37525	-0.213433	4.69e-07	8.69e-07
TJP1	Apoptosis	-1.40461	5.85488	6.54e-07	1.2e-06
SKP1	DDR,Cell cycle	-1.21443	7.06361	6.81e-07	1.24e-06
NEK6	Cell cycle	1.15685	6.00768	7.18e-07	1.31e-06
NUF2	Cell cycle	1.4157	0.258018	8.29e-07	1.5e-06
HIRA	Senescence	-1.11313	2.70112	8.56e-07	1.55e-06
NUP98	Cell cycle	-1.04011	5.57124	9.49e-07	1.71e-06
TDP2	DDR	-1.07091	4.97364	1.18e-06	2.12e-06
HMGA1	Senescence	-1.31723	4.13044	1.31e-06	2.34e-06
CABIN1	Senescence	-1.04611	5.14171	1.38e-06	2.47e-06
NDC1	Cell cycle	-1.27476	3.49224	1.47e-06	2.62e-06
MAGED1	Apoptosis	-1.03513	6.14612	1.91e-06	3.37e-06
BMX	Apoptosis	1.04879	0.65523	1.91e-06	3.38e-06
SMC1A	Cell cycle,DDR	-1.16813	5.5907	2.01e-06	3.55e-06
BUB1	Cell cycle	1.4281	1.53216	2.23e-06	3.91e-06
DYRK1A	Cell cycle	-1.01702	5.21213	2.43e-06	4.26e-06
PPP2R1A	Cell cycle	-1.05652	7.24542	2.9e-06	5.05e-06
FANCM	DDR	-1.02002	1.37869	4.41e-06	7.59e-06
CASP7	Apoptosis	-1.01332	4.12872	4.58e-06	7.87e-06
CLASP1	Cell cycle	-1.10137	5.41007	6.25e-06	1.06e-05
CDC20	Cell cycle	1.04316	1.69055	7.57e-06	1.28e-05
TGFB2	Cell cycle	-1.24515	2.66435	8.99e-06	1.51e-05
CENPE	Cell cycle	1.04201	0.93655	1.03e-05	1.72e-05
SFN	Cell cycle,Apoptosis	1.323	3.37184	1.07e-05	1.78e-05
CDK6	Cell cycle,Senescence	-1.11017	4.76083	1.07e-05	1.79e-05
NCAPD3	Cell cycle	-1.03632	3.03045	1.28e-05	2.13e-05
DHFR	Cell cycle	-1.09725	3.99699	1.61e-05	2.66e-05
STK24	Apoptosis	-1.18786	6.01824	2.51e-05	4.07e-05
MCM4	DNA Replication,Cell cycle	-1.19365	4.04945	2.51e-05	4.07e-05
APC	Apoptosis	-1.01117	4.52612	3.6e-05	5.76e-05
ERCC4	DDR	-1.08887	2.51145	4.67e-05	7.41e-05
RBBP4	Senescence,Cell cycle	-1.09374	5.70865	5.14e-05	8.12e-05
PPP1R12B	Cell cycle	-1.24717	5.24813	5.52e-05	8.71e-05
HNRNPK	DDR	-1.00362	8.08673	9.77e-05	0.00015132
RAD23B	DDR	-1.05312	6.12807	0.00026144	0.000391157
FKBP6	Cell cycle	1.00525	-1.6661	0.000355614	0.000525987
CKAP5	Cell cycle	-1.0394	5.16143	0.00043846	0.000642965
XRCC6	DDR	-1.06064	6.98652	0.000522051	0.000760469
IL1A	Senescence,Apoptosis	1.00346	-0.965722	0.000569551	0.000827008
PKP1	Apoptosis	1.25206	2.24791	0.00202152	0.00280547

## Sheet: h. KIRP
Differentially expressed genes among relevant pathways in KIRP
Symbol	Pathway	logFC	logCPM	PValue	FDR
HSPA2	Cell cycle	-3.61929	5.48065	3.81e-84	1.38e-81
TNFRSF10B	Apoptosis,Necrosis	1.80717	6.9546	6.33e-52	7.88e-50
BBC3	Apoptosis	2.53721	4.42959	6.54e-51	7.71e-49
BAX	Apoptosis	1.63618	6.30039	3.56e-41	2.71e-39
CDC14A	Cell cycle	-1.42975	2.79163	2.84e-34	1.46e-32
LIN52	Cell cycle	-1.14705	3.22961	8.58e-33	4.09e-31
TUBB3	Cell cycle	3.62524	6.19051	9.2e-33	4.37e-31
CDKN2A	Cell cycle,Senescence	4.72409	2.23189	1.16e-32	5.5e-31
CHEK2	Cell cycle,DDR	2.03259	3.16013	4.19e-32	1.92e-30
E2F1	Apoptosis,DNA Replication,Cell cycle,Senescence	2.8099	2.67092	7.13e-32	3.21e-30
NR4A2	DDR	-2.59159	3.88521	2.18e-31	9.38e-30
GINS2	Cell cycle,DNA Replication	2.5365	2.66876	5.1e-31	2.15e-29
EZH2	Senescence	2.09481	2.83254	1e-30	4.13e-29
CDT1	DDR,DNA Replication,Cell cycle	2.74795	2.84471	8.78e-30	3.43e-28
MLKL	Necrosis	1.58532	4.0892	1.72e-29	6.5e-28
CDKN1C	Cell cycle	-1.99078	4.89457	1.29e-28	4.66e-27
VIM	Apoptosis	1.73915	10.1651	1.58e-28	5.65e-27
PSMB8	Apoptosis,DNA Replication,Cell cycle	1.52667	6.96321	1.65e-28	5.86e-27
PKMYT1	Cell cycle	3.57345	1.66441	5.67e-28	1.96e-26
CENPH	Cell cycle	1.7439	1.99803	1.01e-26	3.17e-25
TUBA1A	Cell cycle	1.32612	8.64675	3.66e-26	1.11e-24
CDC6	DNA Replication,Cell cycle	3.23586	2.36633	6.21e-26	1.85e-24
TYMS	Cell cycle	1.79078	4.47895	1.38e-25	3.93e-24
PPP1R12B	Cell cycle	-1.51956	5.04952	3.12e-25	8.66e-24
RFC2	DNA Replication,Telomeres,Cell cycle	1.05828	4.77653	5.11e-25	1.4e-23
CDC45	Cell cycle,DNA Replication	3.5196	0.895164	1.58e-24	4.14e-23
EME1	DDR	2.67578	0.47989	4.55e-24	1.14e-22
E2F2	DNA Replication,Cell cycle,Senescence	2.79733	0.603269	9.78e-24	2.4e-22
NTRK1	Apoptosis	-2.68005	-0.692412	1.93e-23	4.6e-22
AURKB	Cell cycle	3.56967	1.35783	5.31e-23	1.21e-21
RANBP2	Cell cycle	-1.01252	6.67577	9.75e-23	2.17e-21
SPC24	Cell cycle	2.75449	1.74242	1.23e-22	2.69e-21
TRAF2	Necrosis,Apoptosis	1.14774	4.76663	2.54e-22	5.39e-21
MYBL2	Cell cycle	3.98154	2.70319	2.79e-22	5.9e-21
LIG1	DNA Replication,Cell cycle,Telomeres	1.01036	4.99528	1.28e-21	2.59e-20
CCND2	Cell cycle	2.39878	7.08725	1.34e-21	2.7e-20
TNFRSF1A	Apoptosis	1.01445	7.49922	3.94e-21	7.62e-20
CCNA2	DNA Replication,Senescence,Cell cycle	2.2659	1.91614	1.63e-20	2.97e-19
RFC4	DNA Replication,Cell cycle,Telomeres	1.05336	3.44654	1.65e-20	3.01e-19
BUB1	Cell cycle	3.35397	2.00015	2.71e-20	4.85e-19
PLK1	DDR,Cell cycle	2.36197	2.26964	2.71e-20	4.85e-19
UBE2C	Senescence,Cell cycle	3.74227	2.34228	4.28e-20	7.54e-19
MCM10	Cell cycle,DNA Replication	3.40589	0.466632	4.4e-20	7.7e-19
CENPA	Cell cycle	3.40385	0.0750971	6.03e-20	1.04e-18
PSMB9	Apoptosis,DNA Replication,Cell cycle	1.75886	5.59935	6.7e-20	1.15e-18
CENPK	Cell cycle	2.39445	0.789464	8.89e-20	1.5e-18
POLE2	DNA Replication,Cell cycle,Telomeres	1.79138	0.742385	1.69e-19	2.77e-18
MCM7	Cell cycle,DNA Replication	1.11094	6.39631	2.18e-19	3.55e-18
TOP2A	Cell cycle	3.60282	4.33103	2.78e-19	4.48e-18
TNIK	Senescence	1.65295	5.77664	2.8e-19	4.5e-18
DTL	DDR	3.01208	2.04947	2.91e-19	4.67e-18
HJURP	Cell cycle	3.42898	1.35332	2.93e-19	4.68e-18
UBE2T	DDR	1.80779	2.12393	3.27e-19	5.22e-18
BIRC5	Cell cycle	3.16485	1.7682	4.01e-19	6.37e-18
PTTG1	Cell cycle	2.81596	2.29917	4.17e-19	6.61e-18
MAD1L1	Cell cycle	1.22594	5.31054	3.18e-18	4.57e-17
TUBB4A	Cell cycle	2.6618	5.49053	3.21e-18	4.62e-17
MDM2	Senescence,Cell cycle,DDR	1.03395	6.46188	5.57e-18	7.82e-17
TRADD	Necrosis,Apoptosis	1.13397	5.39904	1.08e-17	1.46e-16
NCAPH	Cell cycle	2.59742	1.08624	1.31e-17	1.75e-16
RRM2	Cell cycle	2.98693	3.22492	3.2e-17	4.12e-16
NEK2	Cell cycle	3.24561	0.983162	6.37e-17	7.96e-16
FOXM1	Cell cycle	2.13183	2.5935	7.31e-17	9.09e-16
CCNB2	Cell cycle	2.22618	1.83002	1.11e-16	1.35e-15
WEE1	Cell cycle,DDR	-1.22734	4.20335	1.26e-16	1.53e-15
SLX1A	DDR	1.8208	2.87441	1.39e-16	1.68e-15
CDC25C	DDR,Cell cycle	3.48712	-0.517641	1.46e-16	1.76e-15
FKBP6	Cell cycle	2.34338	0.753914	1.55e-16	1.85e-15
KNTC1	Cell cycle	1.30096	3.89055	2.1e-16	2.49e-15
RAD51	DDR,Cell cycle	1.98949	0.931653	2.22e-16	2.63e-15
STAG3	Cell cycle	1.76085	3.16103	4.95e-16	5.63e-15
KIF20A	Cell cycle	2.94814	2.04419	5.57e-16	6.29e-15
CDCA8	Cell cycle	1.8878	1.69602	1.55e-15	1.65e-14
CENPW	Cell cycle	1.50989	1.33608	2.22e-15	2.32e-14
CENPM	Cell cycle	2.11371	1.42611	4.27e-15	4.3e-14
RAD9A	DDR,Cell cycle	1.25965	4.39082	4.74e-15	4.74e-14
PSMB10	Cell cycle,DNA Replication,Apoptosis	1.19376	4.98592	4.79e-15	4.8e-14
CASC5	Cell cycle	-1.61198	1.40175	7.09e-15	6.91e-14
CASP3	Apoptosis	1.00422	4.61388	1.09e-14	1.04e-13
NCAPG	Cell cycle	2.68155	1.0142	1.28e-14	1.21e-13
TNFRSF10C	Apoptosis	1.79066	4.15477	1.28e-14	1.21e-13
CENPF	Cell cycle	2.64012	3.36126	1.77e-14	1.64e-13
NUF2	Cell cycle	2.81305	0.589546	1.91e-14	1.77e-13
SKA1	Cell cycle	2.46942	0.117024	2.79e-14	2.54e-13
FAS	Apoptosis,Necrosis	1.38878	5.0367	3.04e-14	2.75e-13
CDC7	DNA Replication,Cell cycle	1.16156	2.2831	4.87e-14	4.28e-13
PIK3R5	Apoptosis	2.38691	3.65287	5.42e-14	4.73e-13
AURKA	Cell cycle	1.38826	2.75088	7.34e-14	6.3e-13
GAS2	Apoptosis	-1.43415	1.05423	8.7e-14	7.4e-13
UNC5A	Apoptosis	4.42033	2.26784	8.94e-14	7.59e-13
BRCA1	DDR,Cell cycle	1.34953	2.94262	9.81e-14	8.28e-13
TTK	Cell cycle	2.54382	0.777967	1.16e-13	9.74e-13
ERCC6L	Cell cycle	2.02524	-0.516173	1.33e-13	1.1e-12
CCNE1	Senescence,Cell cycle	1.62533	1.31196	1.76e-13	1.44e-12
CENPI	Cell cycle	2.04521	-0.306079	2.52e-13	2.02e-12
CDCA5	Cell cycle	1.76392	2.05001	3.11e-13	2.46e-12
PSMB3	Cell cycle,DNA Replication,Apoptosis	1.01114	7.15117	3.47e-13	2.73e-12
ESCO2	Cell cycle	2.1815	0.129015	4.9e-13	3.79e-12
DNA2	DNA Replication,DDR,Cell cycle,Telomeres	1.55667	1.91585	7.16e-13	5.42e-12
BIRC7	Apoptosis	4.85174	3.10864	1.44e-12	1.06e-11
EXO1	DDR	2.3079	0.379797	2.98e-12	2.11e-11
CDKN1A	Senescence,Cell cycle,DNA Replication	1.35832	8.41772	5.25e-12	3.57e-11
SYNE1	Cell cycle	-1.05269	7.07557	7.26e-12	4.85e-11
SFN	Cell cycle,Apoptosis	3.81093	6.08953	7.99e-12	5.31e-11
HMGA2	Senescence	3.99907	1.97243	1.09e-11	7.13e-11
CLSPN	Apoptosis,DDR,Cell cycle	2.13486	0.173149	1.21e-11	7.85e-11
CCNE2	Senescence,Cell cycle	1.28439	0.0691379	1.34e-11	8.67e-11
NDC80	Cell cycle	2.13514	0.992912	1.47e-11	9.43e-11
OIP5	Cell cycle	1.57025	-0.488199	3.02e-11	1.86e-10
CDC20	Cell cycle	1.9605	2.44236	3.14e-11	1.93e-10
FANCD2	DDR	1.00844	2.77383	4.25e-11	2.57e-10
KIF2C	Cell cycle	1.92129	1.96058	5.33e-11	3.19e-10
BUB1B	Cell cycle	1.89231	1.30861	5.74e-11	3.42e-10
TUBAL3	Cell cycle	-2.78355	0.659967	8.41e-11	4.89e-10
LPIN3	Cell cycle	1.0736	5.39683	1.28e-10	7.29e-10
BLM	Cell cycle,DDR	1.49616	0.745515	6.83e-10	3.49e-09
GADD45B	Cell cycle	-1.30096	6.15761	7.97e-10	4.03e-09
PLK4	Cell cycle	1.024	1.06067	9.38e-10	4.69e-09
LMNB1	Cell cycle,Senescence,Apoptosis	1.26291	3.48591	1.43e-09	6.95e-09
CEBPB	Senescence	1.32799	5.45582	1.46e-09	7.11e-09
MSH5	Cell cycle	1.56742	2.22585	1.73e-09	8.33e-09
CENPE	Cell cycle	1.76778	1.03037	3.04e-09	1.41e-08
SGOL1	Cell cycle	1.61202	-0.351511	6.59e-09	2.89e-08
SPC25	Cell cycle	1.70573	0.506025	6.62e-09	2.91e-08
LY96	Apoptosis	1.95016	2.5069	1.79e-08	7.33e-08
PRKAR2B	Apoptosis,Cell cycle	-1.07489	3.48617	2.73e-08	1.08e-07
BRCA2	DDR,Cell cycle	1.32669	0.745786	2.9e-08	1.15e-07
GINS4	DNA Replication,Cell cycle	1.0517	1.40415	4.51e-08	1.74e-07
HMGA1	Senescence	1.12237	6.725	4.84e-08	1.86e-07
KIF18A	Cell cycle	1.42972	0.427029	7.69e-08	2.88e-07
FOS	Senescence	-1.4999	7.91992	1.12e-07	4.08e-07
TNFSF10	Apoptosis,Necrosis	1.18368	8.58168	1.59e-07	5.66e-07
GADD45G	Cell cycle	-1.02874	2.8727	2.84e-07	9.79e-07
CD14	Apoptosis	1.38992	6.60834	5.23e-07	1.73e-06
ESPL1	Cell cycle	-1.00417	2.61803	1.07e-06	3.34e-06
ORC1	Cell cycle,DNA Replication	1.03964	1.0429	1.31e-06	4.06e-06
CDH1	Apoptosis	-1.14865	7.13855	3.95e-06	1.14e-05
UNC5B	Apoptosis	-1.09245	4.44447	4.17e-06	1.2e-05
FASLG	Necrosis,Apoptosis	1.63695	-0.56215	6.53e-06	1.82e-05
NGF	Apoptosis	-1.07503	-0.338609	6.71e-06	1.86e-05
MYC	Cell cycle	1.03888	6.15628	9.03e-06	2.46e-05
BIRC3	Apoptosis,Necrosis	1.30769	6.26962	9.58e-06	2.6e-05
GZMB	Apoptosis	1.11958	0.894291	0.00299846	0.00538156

## Sheet: i. LIHC
Differentially expressed genes among relevant pathways in LIHC
Symbol	Pathway	logFC	logCPM	PValue	FDR
UBE2T	DDR	3.46092	2.77718	8.52e-54	4.81e-51
CDC25C	DDR,Cell cycle	4.82177	1.78076	4.08e-51	1.78e-48
CDCA5	Cell cycle	3.53796	3.32041	1.15e-50	4.66e-48
NUF2	Cell cycle	4.80144	2.39044	1.17e-50	4.66e-48
CENPF	Cell cycle	4.09692	4.32108	2.98e-49	1.02e-46
FOS	Senescence	-2.94302	7.16026	5.17e-49	1.74e-46
SKA1	Cell cycle	4.60152	2.11014	1.54e-48	4.91e-46
NDC80	Cell cycle	3.8472	2.65117	3.41e-48	1.05e-45
CCNB1	Cell cycle	3.44213	4.1853	2.1e-47	6.21e-45
CCNB2	Cell cycle	4.08597	3.00826	5.04e-47	1.39e-44
BUB1	Cell cycle	4.1207	2.68578	5.31e-47	1.43e-44
SPC24	Cell cycle	3.49323	3.0048	1.28e-46	3.29e-44
KIF2C	Cell cycle	4.43469	3.03977	1.78e-46	4.45e-44
HJURP	Cell cycle	4.05902	2.69126	2.42e-46	5.88e-44
PKMYT1	Cell cycle	3.46159	2.24775	2.86e-46	6.84e-44
KIF20A	Cell cycle	4.185	3.07579	8.14e-46	1.87e-43
EZH2	Senescence	2.66288	3.27354	1.04e-45	2.36e-43
IL1RAP	Apoptosis	-2.05787	5.36261	4e-45	8.73e-43
NEK2	Cell cycle	4.151	2.73679	5.13e-45	1.11e-42
FOXM1	Cell cycle	3.79835	3.72226	9.56e-45	2.04e-42
CDCA8	Cell cycle	3.44706	2.80523	9.8e-45	2.06e-42
CDK1	Cell cycle	3.73217	3.65374	1.46e-44	3.05e-42
CENPA	Cell cycle	4.43051	1.38069	1.57e-44	3.2e-42
PTTG1	Cell cycle	4.00871	3.70389	2.34e-44	4.61e-42
EXO1	DDR	3.97607	1.89929	3.88e-44	7.29e-42
NCAPG	Cell cycle	4.19571	2.91414	4.35e-44	8.1e-42
CDC20	Cell cycle	4.58628	3.94215	5.52e-44	1.01e-41
BIRC5	Cell cycle	4.1159	3.3134	5.86e-44	1.06e-41
TOP2A	Cell cycle	4.23698	5.19929	6.12e-44	1.09e-41
EME1	DDR	3.6618	0.772375	7.02e-44	1.24e-41
CENPL	Cell cycle	2.51093	1.86004	1.73e-43	2.99e-41
ETS2	Senescence	-1.67935	7.69719	2.97e-43	4.95e-41
PLK1	DDR,Cell cycle	3.82061	3.28158	4.88e-43	8.05e-41
TTK	Cell cycle	4.45415	2.08092	2.94e-42	4.59e-40
AURKA	Cell cycle	2.77847	3.91277	3.58e-42	5.54e-40
E2F1	Senescence,Apoptosis,DNA Replication,Cell cycle	3.75018	3.96684	5.04e-42	7.52e-40
CENPE	Cell cycle	3.61804	2.12815	9.11e-42	1.34e-39
UBE2C	Senescence,Cell cycle	4.32995	3.60509	2.28e-41	3.27e-39
MYBL2	Cell cycle	4.80981	4.13296	1.45e-40	1.93e-38
SPDL1	Cell cycle	1.99687	2.4508	2.77e-40	3.62e-38
NCAPH	Cell cycle	3.44853	2.25451	2.97e-40	3.84e-38
CDT1	DDR,Cell cycle,DNA Replication	3.55069	3.30094	8.31e-40	1.04e-37
CDC6	Cell cycle,DNA Replication	3.46097	3.42952	1.6e-39	1.92e-37
KIF23	Cell cycle	3.82509	2.45637	2.07e-39	2.44e-37
SPC25	Cell cycle	3.31949	1.35566	2.59e-39	3.02e-37
BUB1B	Cell cycle	3.91465	2.15209	2.59e-39	3.02e-37
CENPM	Cell cycle	3.85483	2.44344	2.82e-39	3.23e-37
KIF18A	Cell cycle	3.98679	1.15232	3.05e-39	3.46e-37
RRM2	Cell cycle	3.14289	4.53492	6.07e-39	6.59e-37
DTL	DDR	3.39042	3.1108	1.03e-38	1.08e-36
AURKB	Cell cycle	3.86878	2.69583	1.88e-38	1.95e-36
CDKN2A	Cell cycle,Senescence	4.17018	3.63605	2.69e-38	2.74e-36
CENPI	Cell cycle	3.45536	0.671371	2.2e-37	2.15e-35
CDC45	DNA Replication,Cell cycle	3.58683	2.22019	1.43e-36	1.32e-34
ERCC6L	Cell cycle	3.24696	0.400062	3.17e-36	2.83e-34
SGOL1	Cell cycle	3.28297	1.19892	1.55e-35	1.28e-33
CCNA2	Cell cycle,DNA Replication,Senescence	3.76435	3.49355	1.6e-35	1.31e-33
MND1	Cell cycle	3.36761	0.94462	2.6e-35	2.08e-33
ORC1	Cell cycle,DNA Replication	3.30755	1.67461	2.67e-35	2.12e-33
SGOL2	Cell cycle	2.55513	1.87059	4.08e-35	3.17e-33
ZWINT	Cell cycle	2.6502	3.77968	7.39e-35	5.57e-33
MYD88	Apoptosis	-1.05028	5.57404	2.09e-34	1.52e-32
JUN	Senescence	-1.59137	7.32704	3.82e-34	2.67e-32
CENPW	Cell cycle	2.72856	2.34071	3.89e-34	2.71e-32
GMNN	Cell cycle,DNA Replication	2.23001	5.06093	4.23e-34	2.94e-32
E2F2	Senescence,Cell cycle,DNA Replication	3.07533	1.1632	1.52e-33	9.98e-32
GINS1	DNA Replication,Cell cycle	2.83531	2.78663	2.49e-33	1.61e-31
MAD2L1	Cell cycle	2.34804	2.8457	2.86e-33	1.82e-31
FANCD2	DDR	2.62567	2.49215	3.6e-33	2.28e-31
CENPH	Cell cycle	2.09896	1.82284	9.61e-33	5.81e-31
MAP2K3	Senescence	-1.24725	6.00531	1.02e-32	6.14e-31
CENPK	Cell cycle	3.0177	1.09646	1.23e-32	7.3e-31
EHMT2	Senescence	1.30181	5.40906	2.26e-32	1.31e-30
GADD45B	Cell cycle	-1.93518	7.30053	3.91e-32	2.25e-30
CEP250	Cell cycle	1.14195	4.23653	6.26e-32	3.56e-30
RFC4	Cell cycle,Telomeres,DNA Replication	1.76004	3.65668	1.15e-31	6.42e-30
CCNE1	Cell cycle,Senescence	3.84804	2.13021	1.34e-30	6.69e-29
MCM10	DNA Replication,Cell cycle	3.37458	1.57371	1.52e-30	7.55e-29
FEN1	DNA Replication,Cell cycle,Telomeres	1.62766	4.6405	1.73e-30	8.52e-29
CDKN2C	Senescence,Cell cycle	2.31435	3.89125	2.39e-30	1.16e-28
PRIM2	DNA Replication,Telomeres,Cell cycle	1.37707	2.19156	4.33e-30	2.04e-28
MCM2	Cell cycle,DNA Replication	2.49126	4.74994	4.82e-30	2.26e-28
RAD51	Cell cycle,DDR	2.56425	1.36858	5.31e-30	2.46e-28
PLK4	Cell cycle	2.45795	1.18579	1.65e-29	7.22e-28
CBX2	Senescence	2.84493	2.17826	2.04e-29	8.84e-28
MSH2	DDR	1.35766	3.81725	3.89e-29	1.65e-27
POLD1	DNA Replication,Cell cycle,Telomeres	1.37643	4.06325	4.09e-29	1.73e-27
TERT	Cell cycle,Telomeres	8.56297	1.87261	1.71e-28	6.87e-27
MAPT	Apoptosis	3.15866	2.62311	1.73e-28	6.92e-27
MCM6	DNA Replication,Cell cycle	1.79144	4.69275	2.72e-28	1.06e-26
BLM	Cell cycle,DDR	2.82116	1.408	4.64e-28	1.77e-26
OIP5	Cell cycle	2.49923	0.753394	1.48e-27	5.35e-26
MCM3	Cell cycle,DNA Replication	1.58235	5.90573	1.73e-27	6.19e-26
KNTC1	Cell cycle	2.29979	3.30685	2.97e-27	1.02e-25
CDC7	Cell cycle,DNA Replication	2.23194	1.83336	3.78e-27	1.29e-25
LIN9	Cell cycle	1.81445	1.78713	3.14e-26	9.83e-25
IRAK1	Apoptosis	1.35651	6.68945	4e-26	1.24e-24
CENPP	Cell cycle	1.41876	1.05755	6.23e-26	1.89e-24
DSN1	Cell cycle	1.26386	3.83424	1.17e-25	3.46e-24
SYNE1	Cell cycle	-1.28102	4.59272	1.72e-25	5.01e-24
NSMCE2	DDR	1.44225	4.01028	1.9e-25	5.54e-24
CHEK1	Cell cycle,DDR	1.75298	2.65575	3.36e-25	9.51e-24
CLSPN	Cell cycle,DDR,Apoptosis	3.29166	0.534447	3.76e-25	1.06e-23
HIST2H3A	Cell cycle,Senescence	3.00079	-0.380544	7.27e-25	1.99e-23
POLA2	Telomeres,Cell cycle,DNA Replication	1.34099	3.52188	7.54e-25	2.05e-23
CENPO	Cell cycle	1.70409	2.37194	1.09e-23	2.65e-22
GINS3	DNA Replication,Cell cycle	1.5189	1.85203	1.38e-23	3.33e-22
PSMC3IP	Cell cycle	1.74891	0.386516	2.49e-23	5.85e-22
CCNE2	Cell cycle,Senescence	2.54128	0.771268	2.66e-23	6.23e-22
MCM4	Cell cycle,DNA Replication	1.63458	5.2795	2.69e-23	6.28e-22
TJP2	Apoptosis	-1.04543	5.81813	3.52e-23	8.01e-22
CBX8	Senescence	1.23634	3.26208	4.46e-23	1.01e-21
TRAF2	Necrosis,Apoptosis	1.17018	4.48839	4.81e-23	1.08e-21
NCAPD2	Cell cycle	1.54906	4.63001	6.43e-23	1.44e-21
IL3RA	Apoptosis	1.43417	2.37492	6.99e-23	1.56e-21
MSH5	Cell cycle	2.2175	0.578978	8.47e-23	1.86e-21
POLE2	DNA Replication,Telomeres,Cell cycle	2.03189	1.73335	1.01e-22	2.21e-21
INCENP	Cell cycle	1.49321	2.89036	1.03e-22	2.25e-21
CENPJ	Cell cycle	1.42799	2.11195	1.17e-22	2.52e-21
CEP72	Cell cycle	1.52906	2.17045	2.24e-22	4.7e-21
TUBG1	Cell cycle	1.05304	5.14538	6.49e-22	1.31e-20
CDC25A	DDR,Cell cycle	2.26547	1.69463	7.24e-22	1.45e-20
LIG1	DNA Replication,Telomeres,Cell cycle	1.14951	4.59685	8.31e-22	1.65e-20
H2AFZ	Senescence,Telomeres,Cell cycle	1.17935	6.37505	8.83e-22	1.74e-20
WHSC1	Cell cycle	1.19535	4.86395	8.83e-22	1.74e-20
ID1	Senescence	-1.78308	5.02028	1.44e-21	2.75e-20
WEE1	Cell cycle,DDR	-1.1739	5.08213	1.79e-21	3.41e-20
MCM7	Cell cycle,DNA Replication	1.48457	6.16306	2.23e-21	4.17e-20
DNA2	Cell cycle,DDR,Telomeres,DNA Replication	1.62738	1.61346	2.34e-21	4.37e-20
RAD9A	Cell cycle,DDR	1.02449	3.27338	3.56e-21	6.5e-20
PPP2R3B	Cell cycle	1.1061	2.93004	5.97e-21	1.05e-19
CKS1B	Cell cycle	1.26073	5.49069	6.35e-21	1.11e-19
MCM5	DNA Replication,Cell cycle	1.36467	5.52678	6.94e-21	1.21e-19
HMGA1	Senescence	1.77062	6.1853	8.53e-21	1.47e-19
GINS2	DNA Replication,Cell cycle	1.77747	2.7617	8.82e-21	1.51e-19
MCM8	DNA Replication,Cell cycle	1.56158	2.37127	9.86e-21	1.67e-19
CEP152	Cell cycle	1.55305	1.05149	1.25e-20	2.08e-19
TLR4	Apoptosis	-1.38394	3.14834	1.37e-20	2.28e-19
NCAPG2	Cell cycle	1.43144	3.37129	3.2e-20	5.1e-19
SFN	Cell cycle,Apoptosis	4.12824	4.80038	3.27e-20	5.21e-19
ZWILCH	Cell cycle	1.04718	2.63341	4.17e-20	6.53e-19
TYMS	Cell cycle	1.82964	3.95298	5.14e-20	7.95e-19
NR4A2	DDR	-1.84617	3.5156	5.38e-20	8.29e-19
H2AFX	Senescence,DDR,Cell cycle,Telomeres	1.44957	4.50476	1e-19	1.51e-18
HMGB2	Apoptosis	1.44071	5.27629	2.73e-19	3.91e-18
SFI1	Cell cycle	1.4254	3.57772	2.15e-18	2.8e-17
PCNA	DNA Replication,Telomeres,Cell cycle,DDR	1.05835	5.83524	2.32e-18	3e-17
RBL1	Cell cycle	1.41912	2.23986	3.08e-18	3.95e-17
PRIM1	DNA Replication,Telomeres,Cell cycle	1.45386	2.71219	4.26e-18	5.35e-17
SMC1B	Cell cycle	3.7779	-0.289897	5.68e-18	7.02e-17
ARHGAP10	Apoptosis	-1.47865	2.68749	1.66e-17	1.95e-16
IL1B	Apoptosis	-1.71243	0.59624	7.22e-17	7.83e-16
GINS4	Cell cycle,DNA Replication	1.89728	1.08364	8.14e-17	8.76e-16
PSMD4	Cell cycle,Apoptosis,DNA Replication	1.02484	7.75358	1.84e-16	1.9e-15
PIK3R2	Apoptosis	1.02755	5.80498	2.66e-16	2.69e-15
BARD1	Cell cycle,DDR	1.38807	1.6723	3.23e-16	3.23e-15
MAPK11	Senescence	1.49648	2.81913	3.87e-16	3.83e-15
DAPK2	Apoptosis	1.65188	3.24507	3.96e-16	3.9e-15
RFC3	DNA Replication,Cell cycle,Telomeres	1.11401	2.82896	9.81e-16	9.33e-15
DBF4	DNA Replication,Cell cycle	1.00911	2.29725	2.35e-15	2.13e-14
CD14	Apoptosis	-1.40671	8.72465	4.67e-15	4.11e-14
CDKN2B	Senescence,Cell cycle	1.44885	2.87647	6.39e-15	5.5e-14
E2F5	Cell cycle	1.30448	2.06968	1.1e-14	9.24e-14
LPIN2	Cell cycle	-1.06446	7.53508	1.85e-14	1.5e-13
GADD45G	Cell cycle	-1.48216	6.2262	3.82e-14	2.95e-13
SMC2	Cell cycle	1.05296	3.51582	4.14e-14	3.19e-13
BORA	Cell cycle	1.16734	1.00173	4.4e-14	3.37e-13
HIST1H2BN	Telomeres,Cell cycle,Senescence	1.57509	0.878942	7.73e-14	5.74e-13
BAK1	Apoptosis	1.03644	4.16189	7.99e-14	5.91e-13
CENPQ	Cell cycle	1.094	1.88589	1.15e-13	8.37e-13
ESCO2	Cell cycle	1.73168	0.937009	1.65e-13	1.18e-12
SMC4	Cell cycle	1.42933	3.98458	1.17e-12	7.54e-12
CDC25B	Cell cycle	1.0592	5.52721	1.73e-12	1.09e-11
MYC	Cell cycle	-1.23339	5.80234	4.78e-12	2.82e-11
HIST1H2BJ	Senescence,Cell cycle,Telomeres	1.89569	0.462299	7.73e-12	4.43e-11
TLR3	Apoptosis	-1.06265	3.13353	9.66e-12	5.46e-11
LMNB1	Senescence,Apoptosis,Cell cycle	1.23646	4.32744	1.6e-11	8.77e-11
HIST2H2AC	Senescence,Cell cycle,Telomeres	1.26917	0.893567	2.81e-11	1.49e-10
TUBB3	Cell cycle	1.51394	3.12019	3.09e-11	1.63e-10
TUBB4A	Cell cycle	1.76995	3.67301	7.4e-11	3.69e-10
BRCA2	DDR,Cell cycle	1.30383	0.81917	8.45e-11	4.18e-10
PRKAR2B	Apoptosis,Cell cycle	-1.4604	1.12268	4.96e-10	2.22e-09
CHEK2	Cell cycle,DDR	1.10738	3.23209	1.34e-09	5.63e-09
ESPL1	Cell cycle	1.45268	3.15721	3.28e-09	1.31e-08
PRKCB	Cell cycle	-1.10541	1.96293	1.31e-08	4.8e-08
HIST1H1C	Senescence,Apoptosis	1.2938	6.84587	1.63e-08	5.92e-08
TUBA4B	Cell cycle	1.12789	0.61525	2.25e-08	8.02e-08
HIST2H2AA3	Cell cycle,Telomeres,Senescence	1.3111	5.68995	2.58e-08	9.11e-08
SOX4	DDR	1.34547	4.99979	8.55e-08	2.82e-07
TGFB2	Cell cycle	1.46547	2.68568	2.3e-07	7.19e-07
CCND2	Cell cycle	1.13229	3.3845	1.88e-06	5.18e-06
LY96	Apoptosis	1.04924	2.91006	0.000103644	0.000222774

[truncated: 6 more sheets: j. LUAD, k. LUSC, l. PRAD, m. STAD, n THCA, o UCEC]
