# Supplementary material for: Novel miRNA-mRNA interactions conserved in essential cancer pathways
Source: Sci Rep. 2017 Apr 7;7:46101. doi: 10.1038/srep46101 (PMC5384238; doi:10.1038/srep46101)
Supplement: Supplementary Table 7 [file srep46101-s7.xls]

## Sheet: >=8 Tumor types
miRNAs	nDE	nDE Up	nDE Down	Tumors UP	Tumors Down
hsa-miR-183-5p	14	14	0	BLCA, BRCA, CHOL, ESCA, HNSC, KICH, KIRP, LIHC, LUAD, LUSC, PRAD, STAD, THCA, UCEC
hsa-miR-96-5p	13	13	0	BLCA, BRCA, CHOL, HNSC, KICH, KIRP, LIHC, LUAD, LUSC, PRAD, STAD, THCA, UCEC
hsa-miR-182-5p	13	13	0	BLCA, BRCA, CHOL, HNSC, KICH, KIRP, LIHC, LUAD, LUSC, PRAD, STAD, THCA, UCEC
hsa-miR-4746-5p	13	13	0	BLCA, BRCA, CHOL, ESCA, HNSC, KICH, KIRC, KIRP, LIHC, LUSC, PRAD, STAD, UCEC
hsa-miR-937-3p	13	13	0	BLCA, BRCA, CHOL, ESCA, HNSC, KIRC, KIRP, LIHC, LUAD, LUSC, STAD, THCA, UCEC
hsa-miR-135b-5p	13	11	2	BLCA, BRCA, CHOL, ESCA, HNSC, KIRP, LIHC, LUAD, LUSC, STAD, UCEC	KICH, PRAD
hsa-miR-183-3p	12	12	0	BLCA, BRCA, CHOL, HNSC, KICH, KIRP, LIHC, LUAD, LUSC, STAD, THCA, UCEC
hsa-miR-1269a	12	12	0	BLCA, BRCA, ESCA, HNSC, KIRC, KIRP, LIHC, LUAD, LUSC, PRAD, STAD, UCEC
hsa-miR-204-5p	12	2	10	LIHC,LUSC	BLCA,BRCA,ESCA,HNSC,KICH,KIRC,PRAD,STAD,THCA,UCEC
hsa-miR-21-5p	11	11	0	BLCA, BRCA, CHOL, ESCA, HNSC, KIRC, KIRP, LIHC, LUAD, STAD, THCA
hsa-miR-4652-5p	11	11	0	BLCA, BRCA, ESCA, HNSC, KIRC, KIRP, LIHC, LUAD, LUSC, STAD, UCEC
hsa-miR-181b-5p	11	11	0	BLCA, BRCA, CHOL, HNSC, KIRC, LIHC, LUAD, PRAD, STAD, THCA, UCEC
hsa-miR-210-3p	11	11	0	BLCA, BRCA, ESCA, HNSC, KIRC, KIRP, LUAD, LUSC, PRAD, STAD, UCEC
hsa-miR-135b-3p	11	11	0	BLCA, BRCA, CHOL, ESCA, HNSC, KIRP, LUAD, LUSC, STAD, THCA, UCEC
hsa-miR-93-5p	11	11	0	BLCA, BRCA, ESCA, HNSC, KIRC, KIRP, LIHC, LUAD, PRAD, STAD, UCEC
hsa-miR-615-3p	11	10	1	BLCA, BRCA, CHOL, ESCA, HNSC, LUAD, LUSC, PRAD, STAD, UCEC	KICH
hsa-miR-141-5p	11	9	2	BLCA, BRCA, CHOL, KICH, LIHC, LUAD, LUSC, STAD, UCEC	KIRC, KIRP
hsa-miR-141-3p	11	9	2	BLCA, BRCA, CHOL, KICH, LIHC, LUAD, LUSC, PRAD, UCEC	KIRC, KIRP
hsa-miR-144-3p	11	2	9	KICH,KIRC	BRCA,CHOL,HNSC,LIHC,LUAD,LUSC,PRAD,STAD,THCA
hsa-miR-451a	11	2	9	KICH,KIRC	BRCA,CHOL,HNSC,LUAD,LUSC,PRAD,STAD,THCA,UCEC
hsa-miR-145-3p	11	0	11		BLCA,BRCA,ESCA,HNSC,KICH,KIRP,LUAD,LUSC,PRAD,STAD,UCEC
hsa-miR-139-3p	11	0	11		BLCA,BRCA,CHOL,ESCA,HNSC,KIRP,LIHC,LUAD,LUSC,STAD,UCEC
hsa-miR-195-5p	11	0	11		BLCA,BRCA,ESCA,HNSC,KICH,KIRP,LIHC,LUAD,LUSC,STAD,UCEC
hsa-miR-139-5p	11	0	11		BLCA,BRCA,CHOL,ESCA,HNSC,KIRP,LIHC,LUAD,LUSC,STAD,UCEC
hsa-miR-519a-5p	10	10	0	BLCA, BRCA, ESCA, HNSC, LIHC, LUAD, LUSC, STAD, THCA, UCEC
hsa-miR-301b	10	10	0	BLCA, BRCA, ESCA, HNSC, KIRC, LIHC, LUAD, LUSC, STAD, UCEC
hsa-miR-1229-3p	10	10	0	BLCA, BRCA, ESCA, HNSC, LIHC, LUAD, LUSC, STAD, THCA, UCEC
hsa-miR-224-5p	10	10	0	BLCA, CHOL, ESCA, HNSC, KIRC, KIRP, LIHC, LUAD, LUSC, UCEC
hsa-miR-4326	10	10	0	BLCA, BRCA, CHOL, HNSC, LIHC, LUAD, LUSC, PRAD, STAD, UCEC
hsa-miR-18a-3p	10	10	0	BLCA, BRCA, ESCA, HNSC, KIRC, LIHC, LUAD, LUSC, STAD, UCEC
hsa-miR-130b-5p	10	10	0	BLCA, BRCA, HNSC, KIRP, LIHC, LUAD, LUSC, PRAD, STAD, UCEC
hsa-miR-9-5p	10	9	1	BLCA, BRCA, HNSC, KIRC, KIRP, LUAD, LUSC, STAD, UCEC	THCA
hsa-miR-20b-5p	10	8	2	BLCA, BRCA, CHOL, HNSC, LIHC, LUAD, PRAD, UCEC	KIRC, THCA
hsa-miR-143-3p	10	0	10		BLCA,BRCA,ESCA,HNSC,KICH,KIRP,LUAD,LUSC,STAD,UCEC
hsa-miR-3651	9	9	0	BLCA, BRCA, ESCA, HNSC, LUAD, LUSC, PRAD, STAD, UCEC
hsa-miR-196a-5p	9	9	0	BRCA, CHOL, ESCA, HNSC, LUAD, LUSC, STAD, THCA, UCEC
hsa-miR-577	9	9	0	BLCA, BRCA, CHOL, HNSC, KICH, LIHC, LUAD, LUSC, UCEC
hsa-miR-4661-5p	9	9	0	BLCA, ESCA, KICH, KIRP, LIHC, LUAD, LUSC, STAD, UCEC
hsa-miR-526b-5p	9	9	0	BLCA, CHOL, ESCA, HNSC, LIHC, LUSC, STAD, THCA, UCEC
hsa-miR-4664-3p	9	9	0	BLCA, BRCA, ESCA, HNSC, LIHC, LUAD, LUSC, STAD, UCEC
hsa-miR-17-5p	9	9	0	BLCA, BRCA, ESCA, HNSC, LIHC, LUAD, PRAD, STAD, UCEC
hsa-miR-1301-3p	9	9	0	BLCA, BRCA, CHOL, HNSC, LIHC, LUAD, LUSC, STAD, UCEC
hsa-miR-767-5p	9	9	0	BLCA, BRCA, ESCA, HNSC, LIHC, LUAD, LUSC, STAD, UCEC
hsa-miR-760	9	9	0	BLCA, BRCA, CHOL, ESCA, KIRC, KIRP, LIHC, LUSC, UCEC
hsa-miR-431-5p	9	9	0	BLCA, BRCA, CHOL, ESCA, LIHC, LUAD, LUSC, STAD, UCEC
hsa-miR-301a-3p	9	9	0	BLCA, BRCA, CHOL, ESCA, HNSC, LIHC, LUAD, LUSC, UCEC
hsa-miR-877-5p	9	9	0	BLCA, BRCA, CHOL, ESCA, HNSC, LIHC, LUSC, STAD, UCEC
hsa-miR-1304-3p	9	9	0	BLCA, ESCA, KICH, KIRP, LIHC, LUAD, LUSC, PRAD, UCEC
hsa-miR-592	9	9	0	BRCA, HNSC, KICH, KIRC, KIRP, LUAD, PRAD, STAD, UCEC
hsa-miR-671-5p	9	9	0	BLCA, BRCA, HNSC, KICH, KIRP, LIHC, LUAD, LUSC, UCEC
hsa-miR-31-3p	9	8	1	BLCA, CHOL, HNSC, KIRP, LUAD, LUSC, THCA, UCEC	PRAD
hsa-miR-20b-3p	9	7	2	BLCA,BRCA,CHOL,HNSC,LUAD,LUSC,UCEC	KICH,KIRC
hsa-miR-200c-5p	9	7	2	BLCA,BRCA,CHOL,KICH,LUAD,LUSC,UCEC	KIRC,KIRP
hsa-miR-194-5p	9	7	2	BLCA,BRCA,LIHC,LUAD,PRAD,STAD,UCEC	CHOL,KICH
hsa-miR-891a-5p	9	7	2	KICH,KIRC,LIHC,LUAD,LUSC,THCA,UCEC	BRCA,PRAD
hsa-miR-200c-3p	9	7	2	BLCA,BRCA,CHOL,KICH,LIHC,PRAD,UCEC	KIRC,KIRP
hsa-miR-33b-5p	9	7	2	BLCA,BRCA,KIRC,LUAD,LUSC,THCA,UCEC	CHOL,LIHC
hsa-miR-101-3p	9	1	8	PRAD	BLCA,CHOL,ESCA,HNSC,LUAD,LUSC,STAD,UCEC
hsa-miR-206	9	0	9		BRCA,HNSC,KICH,KIRC,KIRP,LUAD,LUSC,PRAD,THCA
hsa-let-7c-5p	9	0	9		BLCA,BRCA,CHOL,HNSC,LIHC,LUAD,LUSC,STAD,UCEC
hsa-miR-195-3p	9	0	9		BLCA,BRCA,ESCA,KICH,KIRP,LUAD,LUSC,STAD,UCEC
hsa-miR-21-3p	8	8	0	BLCA, BRCA, ESCA, KIRC, KIRP, LUAD, STAD, UCEC
hsa-miR-708-5p	8	8	0	BLCA, CHOL, ESCA, HNSC, LUAD, LUSC, PRAD, STAD
hsa-miR-130b-3p	8	8	0	BLCA, BRCA, HNSC, KIRC, LIHC, LUAD, LUSC, UCEC
hsa-miR-31-5p	8	8	0	BLCA, CHOL, HNSC, KIRP, LUAD, LUSC, THCA, UCEC
hsa-miR-16-5p	8	8	0	BRCA, HNSC, KICH, KIRC, LIHC, PRAD, STAD, UCEC
hsa-miR-196b-5p	8	8	0	CHOL, ESCA, HNSC, KIRP, LIHC, LUAD, LUSC, STAD
hsa-miR-629-3p	8	8	0	BLCA, BRCA, HNSC, KICH, KIRC, LUAD, LUSC, UCEC
hsa-miR-1224-5p	8	8	0	BLCA, BRCA, CHOL, KIRP, LUSC, STAD, THCA, UCEC
hsa-miR-151a-5p	8	8	0	BLCA, BRCA, HNSC, LIHC, LUAD, LUSC, PRAD, UCEC
hsa-miR-18a-5p	8	8	0	BLCA, BRCA, ESCA, HNSC, KIRC, LIHC, STAD, UCEC
hsa-miR-4668-3p	8	8	0	BLCA, BRCA, HNSC, KIRP, LUAD, LUSC, PRAD, UCEC
hsa-miR-3662	8	8	0	BLCA, BRCA, ESCA, HNSC, LIHC, LUSC, STAD, UCEC
hsa-miR-6854-5p	8	8	0	BLCA, BRCA, ESCA, KIRC, KIRP, STAD, THCA, UCEC
hsa-miR-3170	8	8	0	BLCA, BRCA, HNSC, KIRC, KIRP, LUAD, LUSC, UCEC
hsa-miR-767-3p	8	8	0	BLCA, ESCA, HNSC, LIHC, LUAD, LUSC, STAD, UCEC
hsa-miR-4449	8	8	0	BLCA, ESCA, HNSC, LUAD, LUSC, PRAD, STAD, UCEC
hsa-miR-3176	8	8	0	BLCA, BRCA, ESCA, HNSC, LUAD, LUSC, STAD, UCEC
hsa-miR-200a-5p	8	7	1	BLCA,BRCA,CHOL,LUAD,LUSC,STAD,UCEC	KIRC
hsa-miR-503-5p	8	7	1	BLCA,BRCA,HNSC,LUAD,LUSC,STAD,THCA	UCEC
hsa-miR-301a-5p	8	7	1	BLCA,BRCA,ESCA,HNSC,LUAD,LUSC,UCEC	KICH
hsa-miR-6718-5p	8	7	1	BLCA,CHOL,KIRC,KIRP,LIHC,STAD,THCA	UCEC
hsa-miR-483-3p	8	7	1	BLCA,ESCA,LIHC,LUAD,LUSC,STAD,UCEC	CHOL
hsa-miR-196a-3p	8	7	1	BLCA,BRCA,HNSC,LUAD,LUSC,STAD,UCEC	KICH
hsa-miR-452-3p	8	7	1	BLCA,CHOL,ESCA,HNSC,KIRC,LIHC,LUSC	BRCA
hsa-miR-1248	8	7	1	BLCA,BRCA,ESCA,HNSC,LUAD,LUSC,UCEC	THCA
hsa-miR-483-5p	8	6	2	BLCA,ESCA,LIHC,LUAD,LUSC,STAD	BRCA,CHOL
hsa-miR-455-3p	8	6	2	BLCA,BRCA,ESCA,HNSC,LUAD,LUSC	CHOL,KICH
hsa-miR-199b-5p	8	2	6	CHOL,LIHC	BRCA,HNSC,KIRC,KIRP,THCA,UCEC
hsa-miR-1247-3p	8	1	7	CHOL	BLCA,BRCA,HNSC,KICH,KIRP,LUAD,UCEC
hsa-miR-125b-5p	8	1	7	PRAD	BLCA,BRCA,CHOL,ESCA,KIRP,STAD,UCEC
hsa-miR-99a-5p	8	0	8		BLCA,BRCA,CHOL,ESCA,HNSC,LUAD,LUSC,UCEC
hsa-miR-497-5p	8	0	8		BLCA,BRCA,ESCA,KICH,KIRP,LUSC,STAD,UCEC
hsa-miR-145-5p	8	0	8		BLCA,BRCA,ESCA,KICH,KIRP,LUSC,STAD,UCEC
hsa-miR-490-3p	8	0	8		BLCA,CHOL,ESCA,LIHC,LUAD,LUSC,PRAD,STAD

## Sheet: a. BLCA
Differentially expressed miRNAs in BLCA
miRNA	logFC	logCPM	PValue	FDR
hsa-miR-139-3p	-3.5527	4.70051	3.63e-123	2.72e-120
hsa-miR-23c	-3.95636	1.38476	1.46e-99	5.46e-97
hsa-miR-143-3p	-3.77135	19.0689	6.4e-85	1.6e-82
hsa-miR-30a-3p	-2.90472	12.2452	6.03e-84	1.13e-81
hsa-miR-139-5p	-2.51984	5.8163	2.47e-69	3.7e-67
hsa-miR-195-5p	-2.44177	5.20267	3.24e-68	4.04e-66
hsa-miR-30c-2-3p	-2.59472	5.1876	4.54e-68	4.85e-66
hsa-miR-145-3p	-2.95727	6.49175	2.85e-64	2.67e-62
hsa-miR-1	-4.36184	1.48977	3.14e-55	2.61e-53
hsa-miR-28-3p	-1.5923	12.328	2.41e-50	1.81e-48
hsa-miR-4510	-2.31656	2.8541	3.39e-46	2.31e-44
hsa-miR-504-5p	-2.92606	0.287621	2.64e-45	1.65e-43
hsa-let-7c-5p	-2.65956	10.5192	4.06e-45	2.34e-43
hsa-miR-145-5p	-2.52389	11.6852	2.68e-41	1.43e-39
hsa-miR-3199	-2.46405	0.364802	3.97e-39	1.98e-37
hsa-miR-6130	-2.47898	1.23455	2.42e-36	1.13e-34
hsa-miR-6134	-2.41492	0.657039	2.87e-36	1.2e-34
hsa-miR-6129	-2.2879	3.39752	2.88e-36	1.2e-34
hsa-miR-100-5p	-2.28464	12.7981	4.84e-36	1.91e-34
hsa-miR-96-5p	3.54825	5.0642	5.41e-36	2.03e-34
hsa-miR-490-5p	-4.21973	0.747343	1.59e-35	5.67e-34
hsa-miR-30a-5p	-1.86348	13.375	3.01e-34	1.02e-32
hsa-miR-18a-5p	2.6296	4.92394	5.33e-33	1.73e-31
hsa-miR-671-5p	2.11336	3.00437	6.71e-33	2.09e-31
hsa-miR-30e-3p	-1.29503	13.2265	2.83e-32	8.48e-31
hsa-miR-195-3p	-1.8019	1.53543	2.38e-31	6.86e-30
hsa-miR-210-3p	4.6017	9.98516	3.44e-31	9.54e-30
hsa-miR-130b-3p	2.37099	5.12044	6.65e-31	1.78e-29
hsa-miR-183-3p	3.8056	1.43301	2.71e-30	7.01e-29
hsa-miR-23b-3p	-1.37552	10.69	3.08e-30	7.7e-29
hsa-miR-99a-5p	-2.34074	8.99776	1.61e-28	3.9e-27
hsa-miR-590-5p	1.61271	3.93031	1.09e-27	2.55e-26
hsa-miR-4786-5p	-2.06334	0.154502	1.12e-27	2.55e-26
hsa-miR-17-5p	2.00413	9.40937	3.02e-27	6.64e-26
hsa-miR-183-5p	2.90771	13.748	4.78e-27	1.02e-25
hsa-miR-140-3p	-1.11096	10.0869	6.41e-27	1.33e-25
hsa-miR-33a-5p	2.90849	4.74952	1.55e-26	3.14e-25
hsa-miR-6507-5p	-3.09193	0.120519	7.09e-26	1.4e-24
hsa-miR-1247-3p	-2.83138	6.24569	8.65e-26	1.65e-24
hsa-miR-940	2.58442	3.51966	8.8e-26	1.65e-24
hsa-miR-1307-5p	2.36777	8.24051	1.41e-25	2.58e-24
hsa-miR-425-5p	1.8978	8.69529	4.51e-24	7.98e-23
hsa-miR-93-5p	1.7922	13.129	4.58e-24	7.98e-23
hsa-miR-141-3p	3.02717	10.4772	1.45e-23	2.47e-22
hsa-miR-93-3p	1.62524	4.28586	2.07e-23	3.44e-22
hsa-miR-19a-3p	1.93305	5.09434	3.37e-23	5.49e-22
hsa-miR-301a-5p	2.91159	2.45673	3.6e-23	5.74e-22
hsa-miR-1307-3p	1.54447	10.8974	5.77e-23	9e-22
hsa-miR-877-5p	2.27789	2.38422	6.2e-23	9.47e-22
hsa-miR-5683	-2.64051	2.07133	8.75e-23	1.31e-21
hsa-miR-7705	3.34757	1.44324	1.1e-22	1.61e-21
hsa-miR-345-5p	2.51502	4.80243	2.31e-22	3.32e-21
hsa-miR-338-5p	-1.66099	2.06734	6.84e-22	9.67e-21
hsa-miR-301b	3.61266	1.72018	8.84e-22	1.23e-20
hsa-miR-106b-5p	1.33877	8.83259	9.22e-22	1.26e-20
hsa-miR-20a-5p	1.79479	8.89197	3.96e-21	5.29e-20
hsa-miR-185-5p	1.16039	6.48524	5.19e-21	6.82e-20
hsa-miR-6761-5p	-2.01741	-0.0922963	1.04e-20	1.34e-19
hsa-let-7g-3p	1.65384	4.99261	1.92e-20	2.44e-19
hsa-miR-182-5p	2.2701	14.5615	3.42e-20	4.27e-19
hsa-miR-181b-3p	2.27801	3.30225	1.17e-19	1.44e-18
hsa-miR-18a-3p	2.19687	1.81726	2.64e-19	3.19e-18
hsa-miR-21-5p	1.42788	17.9726	4.09e-19	4.86e-18
hsa-miR-590-3p	1.30833	2.46444	5.57e-19	6.52e-18
hsa-miR-497-5p	-1.28998	4.81207	7.01e-19	8.08e-18
hsa-miR-301a-3p	1.93206	3.93493	8.29e-19	9.41e-18
hsa-miR-132-3p	-1.08943	7.08504	1.29e-18	1.44e-17
hsa-miR-6892-5p	-1.39349	1.54727	1.35e-18	1.48e-17
hsa-miR-20a-3p	2.01706	3.23986	1.41e-18	1.53e-17
hsa-miR-383-5p	-2.98818	2.42182	1.99e-18	2.13e-17
hsa-miR-490-3p	-2.93181	4.13216	2.22e-18	2.34e-17
hsa-miR-15b-3p	1.18738	5.43801	2.29e-18	2.38e-17
hsa-miR-33b-5p	2.98087	1.62676	5.16e-18	5.29e-17
hsa-miR-6783-3p	2.87106	0.0442699	8.46e-18	8.56e-17
hsa-miR-585-5p	-1.97183	-0.502861	1.4e-17	1.39e-16
hsa-miR-191-3p	2.30066	2.32917	1.98e-17	1.95e-16
hsa-miR-125b-2-3p	-2.04975	3.87933	2.22e-17	2.16e-16
hsa-miR-324-5p	1.58891	5.14651	2.73e-17	2.62e-16
hsa-miR-629-3p	1.63728	1.98823	2.84e-17	2.69e-16
hsa-miR-143-5p	-1.44367	6.33261	3.23e-17	3.02e-16
hsa-miR-1301-3p	1.55773	3.61451	8.21e-17	7.59e-16
hsa-miR-429	2.60516	8.44753	1.79e-16	1.63e-15
hsa-miR-519a-5p	8.41687	5.26134	2.69e-16	2.43e-15
hsa-miR-708-5p	2.30062	5.51643	2.98e-16	2.65e-15
hsa-miR-455-3p	2.01922	7.67025	6.53e-16	5.76e-15
hsa-miR-1277-3p	2.10055	0.42304	7.9e-16	6.88e-15
hsa-miR-4664-3p	3.11264	0.436435	1.06e-15	9.13e-15
hsa-miR-218-1-3p	-1.76988	-0.279145	1.09e-15	9.24e-15
hsa-miR-423-3p	1.32439	6.88634	1.51e-15	1.27e-14
hsa-miR-1304-3p	1.69734	4.08094	1.68e-15	1.4e-14
hsa-miR-135b-5p	3.36242	4.72528	1.98e-15	1.63e-14
hsa-miR-99a-3p	-1.91571	1.05878	2.04e-15	1.66e-14
hsa-miR-141-5p	2.00115	9.55129	3.85e-15	3.1e-14
hsa-miR-147b	3.75492	0.839174	4.91e-15	3.92e-14
hsa-let-7c-3p	-1.77211	2.45718	7.92e-15	6.24e-14
hsa-miR-381-3p	-1.16976	7.00631	1.24e-14	9.67e-14
hsa-miR-744-3p	1.62472	4.1372	1.53e-14	1.18e-13
hsa-miR-103a-2-5p	1.77737	1.39118	1.68e-14	1.28e-13
hsa-miR-1237-3p	2.46245	-0.16694	1.93e-14	1.46e-13
hsa-miR-16-2-3p	1.02677	3.27733	1.95e-14	1.46e-13
hsa-miR-335-3p	2.6244	7.15141	2.49e-14	1.85e-13
hsa-miR-148b-5p	1.12993	1.50775	4.06e-14	2.98e-13
hsa-miR-340-5p	-1.02864	3.91582	4.5e-14	3.27e-13
hsa-miR-4999-5p	-1.43638	1.84561	5.57e-14	4.01e-13
hsa-miR-939-5p	1.63382	0.251163	7.31e-14	5.17e-13
hsa-miR-127-3p	-1.33775	10.2364	7.8e-14	5.46e-13
hsa-miR-191-5p	1.26715	9.66833	8.16e-14	5.66e-13
hsa-miR-16-1-3p	1.34208	2.43509	8.65e-14	5.95e-13
hsa-miR-937-3p	1.98415	2.3722	1.04e-13	7.1e-13
hsa-miR-29a-3p	-1.20502	12.9026	1.17e-13	7.91e-13
hsa-miR-200a-3p	2.36241	9.24313	1.32e-13	8.74e-13
hsa-miR-522-3p	7.60424	2.76087	1.33e-13	8.74e-13
hsa-miR-1229-3p	2.56483	0.788879	1.52e-13	9.9e-13
hsa-miR-454-3p	1.11711	3.19995	1.82e-13	1.16e-12
hsa-miR-365a-5p	2.03215	0.666292	2e-13	1.27e-12
hsa-miR-4724-5p	3.08188	1.1736	2.31e-13	1.46e-12
hsa-miR-125b-1-3p	-1.60638	0.871489	2.92e-13	1.82e-12
hsa-miR-651-5p	1.39543	2.12309	3.3e-13	2.04e-12
hsa-miR-202-5p	-1.98322	-0.339014	3.73e-13	2.29e-12
hsa-miR-708-3p	1.96763	6.51529	4.1e-13	2.5e-12
hsa-miR-188-5p	1.46134	2.33429	4.51e-13	2.72e-12
hsa-miR-224-5p	2.8822	7.19532	5.89e-13	3.53e-12
hsa-miR-503-5p	1.66875	3.58357	7.36e-13	4.37e-12
hsa-miR-19b-1-5p	1.19693	3.08387	9.81e-13	5.78e-12
hsa-miR-132-5p	-1.0518	1.50081	1.06e-12	6.18e-12
hsa-miR-1910-5p	3.05098	0.863591	1.14e-12	6.62e-12
hsa-miR-526b-5p	7.297	5.97435	1.56e-12	8.93e-12
hsa-miR-3934-3p	1.58319	1.03881	1.76e-12	1e-11
hsa-miR-200b-5p	2.14064	5.43832	2.82e-12	1.58e-11
hsa-miR-3136-5p	2.45181	-0.0574029	2.86e-12	1.59e-11
hsa-miR-200a-5p	1.95312	10.0485	2.95e-12	1.62e-11
hsa-miR-3651	2.62036	0.953839	2.97e-12	1.62e-11
hsa-miR-425-3p	1.22677	4.32382	3.23e-12	1.75e-11
hsa-miR-584-5p	1.91359	8.67021	4.07e-12	2.19e-11
hsa-miR-10b-5p	-1.18465	15.2985	4.6e-12	2.46e-11
hsa-miR-520f-3p	8.49881	4.29314	5.47e-12	2.9e-11
hsa-miR-17-3p	1.00923	9.02879	5.88e-12	3.1e-11
hsa-miR-589-3p	1.55122	2.52583	5.97e-12	3.13e-11
hsa-miR-3200-3p	2.44555	2.997	6.45e-12	3.36e-11
hsa-miR-192-5p	2.27742	9.31319	8.37e-12	4.32e-11
hsa-miR-149-5p	1.82087	7.69028	1.04e-11	5.31e-11
hsa-miR-518b	7.5182	5.30424	1.15e-11	5.86e-11
hsa-miR-4746-5p	1.56934	2.36014	1.2e-11	6.09e-11
hsa-miR-4638-3p	1.93477	-0.162592	1.32e-11	6.62e-11
hsa-miR-652-3p	1.02748	5.87046	1.36e-11	6.79e-11
hsa-miR-15a-5p	1.11449	7.53858	1.92e-11	9.51e-11
hsa-miR-92a-1-5p	1.44832	2.06914	2.68e-11	1.32e-10
hsa-miR-369-5p	-1.47247	2.96046	2.89e-11	1.42e-10
hsa-miR-32-5p	1.10044	5.28846	2.95e-11	1.43e-10
hsa-miR-31-5p	2.92791	6.36026	3.3e-11	1.59e-10
hsa-miR-331-3p	1.0037	5.18135	3.34e-11	1.61e-10
hsa-miR-934	3.13552	5.86426	3.67e-11	1.75e-10
hsa-miR-3170	1.75421	0.535612	3.8e-11	1.8e-10
hsa-miR-615-3p	3.3855	1.52825	3.84e-11	1.81e-10
hsa-miR-135b-3p	3.19989	0.434244	4.07e-11	1.9e-10
hsa-miR-6854-5p	1.3779	1.10686	4.59e-11	2.13e-10
hsa-miR-525-5p	7.64517	4.69987	4.61e-11	2.13e-10
hsa-miR-205-3p	2.09709	1.97919	5.11e-11	2.35e-10
hsa-miR-21-3p	1.19376	11.6843	5.78e-11	2.64e-10
hsa-miR-4449	2.91179	0.277215	7.91e-11	3.59e-10
hsa-miR-210-5p	1.70369	0.802902	1.03e-10	4.64e-10
hsa-miR-194-5p	3.21685	4.33555	1.05e-10	4.72e-10
hsa-miR-200c-5p	1.75414	5.44854	1.11e-10	4.93e-10
hsa-miR-1323	7.43645	3.5841	1.18e-10	5.24e-10
hsa-miR-520a-5p	7.25719	4.12824	1.31e-10	5.77e-10
hsa-miR-200c-3p	1.59049	14.0399	1.55e-10	6.74e-10
hsa-miR-942-5p	1.08038	3.00524	1.56e-10	6.77e-10
hsa-miR-4664-5p	2.48434	-0.536748	1.69e-10	7.28e-10
hsa-miR-4523	3.25912	-0.716668	1.71e-10	7.29e-10
hsa-miR-7156-5p	-1.51572	-0.0351911	1.71e-10	7.29e-10
hsa-miR-520a-3p	7.37345	5.39646	1.99e-10	8.25e-10
hsa-miR-576-5p	1.24134	2.91302	2.16e-10	8.87e-10
hsa-miR-518c-3p	7.30721	4.10073	2.18e-10	8.9e-10
hsa-miR-215-5p	4.51479	4.86653	2.32e-10	9.44e-10
hsa-miR-337-3p	-1.21788	5.2126	2.4e-10	9.73e-10
hsa-miR-3944-3p	2.44645	0.383835	2.45e-10	9.88e-10
hsa-miR-6716-3p	-1.11162	-0.334827	2.55e-10	1.02e-09
hsa-miR-151a-5p	2.12298	2.73834	2.98e-10	1.19e-09
hsa-miR-452-3p	2.16034	3.32048	3e-10	1.19e-09
hsa-miR-200b-3p	1.76595	10.6454	3.21e-10	1.26e-09
hsa-miR-654-5p	-1.13107	1.96113	3.32e-10	1.3e-09
hsa-miR-7974	2.96625	-0.506562	3.36e-10	1.31e-09
hsa-miR-767-5p	4.2509	6.34543	3.56e-10	1.38e-09
hsa-miR-518c-5p	7.34563	4.56955	4.57e-10	1.76e-09
hsa-miR-185-3p	1.2906	3.01767	4.7e-10	1.8e-09
hsa-miR-3928-3p	1.29852	1.037	4.71e-10	1.8e-09
hsa-miR-579-5p	2.05104	-0.285934	5.08e-10	1.93e-09
hsa-miR-411-5p	-1.26036	3.89386	5.37e-10	2.02e-09
hsa-miR-6742-3p	2.6891	-0.627492	5.37e-10	2.02e-09
hsa-miR-5001-5p	1.67217	-0.17451	5.4e-10	2.02e-09
hsa-miR-1262	-1.20294	0.401762	5.47e-10	2.04e-09
hsa-miR-205-5p	2.04708	13.2846	5.7e-10	2.11e-09
hsa-miR-518f-3p	7.42397	2.89669	5.81e-10	2.14e-09
hsa-miR-32-3p	1.3161	0.696964	5.83e-10	2.14e-09
hsa-miR-193b-3p	1.32935	7.30996	6.51e-10	2.38e-09
hsa-miR-370-5p	-1.2238	2.27822	6.67e-10	2.42e-09
hsa-miR-483-5p	4.39185	5.29994	6.96e-10	2.52e-09
hsa-miR-6814-3p	2.66943	-0.543976	6.99e-10	2.52e-09
hsa-miR-519c-3p	7.49558	2.33648	7.1e-10	2.54e-09
hsa-miR-27a-5p	-1.18379	4.48568	7.51e-10	2.67e-09
hsa-miR-4652-5p	2.71877	1.80577	8.11e-10	2.86e-09
hsa-miR-769-3p	1.13902	1.93271	1.04e-09	3.66e-09
hsa-miR-379-5p	-1.20042	10.3041	1.25e-09	4.36e-09
hsa-miR-2277-3p	1.93928	-0.648209	1.49e-09	5.15e-09
hsa-miR-519d-3p	7.37025	3.99565	1.78e-09	6.15e-09
hsa-miR-4446-3p	2.70403	0.129926	1.93e-09	6.65e-09
hsa-miR-767-3p	4.19353	1.19435	2.37e-09	8.07e-09
hsa-miR-520d-3p	7.66704	3.51443	2.44e-09	8.27e-09
hsa-miR-3117-3p	1.89917	0.439385	2.67e-09	9.01e-09
hsa-miR-454-5p	1.19769	0.304816	2.98e-09	1e-08
hsa-miR-498	6.61496	2.39658	3.24e-09	1.08e-08
hsa-miR-3065-3p	1.80814	5.71723	3.43e-09	1.14e-08
hsa-miR-570-3p	1.62196	-0.0150088	3.53e-09	1.17e-08
hsa-miR-518e-3p	7.37447	4.42144	3.99e-09	1.31e-08
hsa-miR-6850-5p	3.64273	-0.957488	4.1e-09	1.34e-08
hsa-miR-519b-3p	7.33105	2.15044	4.63e-09	1.51e-08
hsa-miR-3176	2.19942	-0.494653	5.13e-09	1.66e-08
hsa-miR-4640-5p	2.85435	-0.895082	5.3e-09	1.71e-08
hsa-miR-372-3p	5.86116	3.79939	5.37e-09	1.72e-08
hsa-miR-636	1.79249	-0.287038	5.38e-09	1.72e-08
hsa-miR-516b-5p	7.3091	3.45939	5.83e-09	1.86e-08
hsa-miR-518f-5p	8.12302	3.95455	6.48e-09	2.06e-08
hsa-miR-525-3p	7.13527	2.77567	6.83e-09	2.16e-08
hsa-miR-6715b-3p	4.68327	0.464405	8.02e-09	2.52e-08
hsa-miR-524-5p	6.9042	1.75585	8.91e-09	2.78e-08
hsa-miR-503-3p	1.64178	0.241996	1.3e-08	4.05e-08
hsa-miR-6781-3p	1.60817	0.00744745	1.42e-08	4.4e-08
hsa-miR-33a-3p	1.03074	1.71661	1.49e-08	4.58e-08
hsa-miR-643	1.72587	-0.440397	1.69e-08	5.2e-08
hsa-miR-34c-5p	1.70997	3.42068	1.83e-08	5.6e-08
hsa-miR-1293	3.49252	0.358929	1.97e-08	5.99e-08
hsa-miR-34c-3p	1.76709	2.62434	2.06e-08	6.21e-08
hsa-miR-34b-5p	1.99191	0.519959	2.26e-08	6.74e-08
hsa-miR-203b-3p	2.72822	6.3695	2.42e-08	7.19e-08
hsa-miR-149-3p	2.89104	-0.428349	2.6e-08	7.7e-08
hsa-miR-556-3p	2.52263	-0.340251	2.63e-08	7.74e-08
hsa-miR-1226-3p	1.4822	2.8157	3.1e-08	9.1e-08
hsa-miR-520g-3p	6.85675	2.84907	3.18e-08	9.3e-08
hsa-miR-1301-5p	1.92857	-0.493451	3.31e-08	9.65e-08
hsa-miR-6747-3p	1.40673	0.103031	3.5e-08	1.01e-07
hsa-miR-6499-3p	3.31501	1.15382	3.54e-08	1.02e-07
hsa-miR-495-3p	-1.09027	3.47622	3.96e-08	1.14e-07
hsa-miR-520e	6.33969	1.78753	4.29e-08	1.23e-07
hsa-miR-4713-5p	2.03082	-0.755957	4.57e-08	1.31e-07
hsa-miR-483-3p	3.77564	4.59096	4.68e-08	1.33e-07
hsa-miR-523-3p	6.63286	2.78443	4.69e-08	1.33e-07
hsa-miR-4745-3p	2.40985	-0.758964	4.91e-08	1.39e-07
hsa-miR-3144-3p	2.45707	-0.340693	5.25e-08	1.47e-07
hsa-miR-25-5p	1.75106	-0.271727	5.55e-08	1.55e-07
hsa-miR-520d-5p	6.99641	1.36817	5.63e-08	1.57e-07
hsa-miR-204-5p	-1.76456	3.54624	5.85e-08	1.62e-07
hsa-miR-130b-5p	2.40007	3.29536	6.88e-08	1.9e-07
hsa-miR-642a-5p	1.66955	0.871548	7.86e-08	2.16e-07
hsa-miR-6728-5p	2.36591	-0.428229	1.06e-07	2.9e-07
hsa-miR-3189-3p	2.89947	0.126957	1.13e-07	3.07e-07
hsa-miR-125b-5p	-1.40194	0.686205	1.22e-07	3.31e-07
hsa-miR-7706	1.31445	2.00236	1.41e-07	3.81e-07
hsa-miR-339-5p	1.92748	4.78539	1.57e-07	4.23e-07
hsa-miR-517c-3p	6.64267	2.3356	1.89e-07	5.08e-07
hsa-miR-378b	-1.2497	0.253613	1.93e-07	5.14e-07
hsa-miR-3614-5p	1.76458	3.40379	2.04e-07	5.41e-07
hsa-miR-675-3p	2.70567	7.93038	2.29e-07	6.06e-07
hsa-miR-345-3p	1.48995	-0.0656869	2.34e-07	6.14e-07
hsa-miR-577	3.19857	1.69921	2.52e-07	6.6e-07
hsa-miR-2277-5p	1.63373	-0.195153	2.58e-07	6.71e-07
hsa-miR-3131	5.36927	0.273033	2.66e-07	6.89e-07
hsa-miR-4668-3p	1.03499	0.995535	2.69e-07	6.95e-07
hsa-miR-6777-5p	2.48358	-0.121347	2.72e-07	7.01e-07
hsa-miR-449a	2.65577	1.13558	2.89e-07	7.42e-07
hsa-miR-4728-3p	1.83426	2.46888	2.91e-07	7.43e-07
hsa-miR-138-5p	2.87065	0.578261	3.06e-07	7.79e-07
hsa-miR-5698	-1.31983	-0.162184	3.61e-07	9.18e-07
hsa-miR-3613-5p	1.84084	2.55761	5.37e-07	1.35e-06
hsa-miR-296-3p	2.17185	0.952833	5.38e-07	1.35e-06
hsa-miR-1247-5p	-1.44737	4.38811	6.46e-07	1.62e-06
hsa-miR-877-3p	1.77623	-0.270575	7.57e-07	1.88e-06
hsa-miR-4665-5p	2.05083	-0.733461	8.19e-07	2.03e-06
hsa-miR-31-3p	2.02423	5.65566	9.74e-07	2.39e-06
hsa-miR-6501-5p	1.53946	-0.434566	9.75e-07	2.39e-06
hsa-miR-944	1.70523	6.78706	9.8e-07	2.39e-06
hsa-miR-1227-3p	1.38087	0.699039	1.02e-06	2.47e-06
hsa-miR-92a-3p	1.22303	9.35691	1.12e-06	2.7e-06
hsa-miR-519e-5p	6.10596	0.610158	1.15e-06	2.78e-06
hsa-miR-5699-3p	1.47083	-0.281884	1.33e-06	3.19e-06
hsa-miR-3691-5p	1.68382	-0.0937089	1.37e-06	3.27e-06
hsa-miR-323b-3p	1.75604	2.2112	1.39e-06	3.31e-06
hsa-miR-34b-3p	1.62785	0.923844	1.41e-06	3.34e-06
hsa-miR-580-3p	1.17808	-0.0455457	1.44e-06	3.4e-06
hsa-miR-6793-5p	1.53172	-0.713902	1.46e-06	3.45e-06
hsa-miR-4661-5p	1.09015	2.50294	1.49e-06	3.5e-06
hsa-miR-6797-3p	1.66361	-0.540431	1.5e-06	3.53e-06
hsa-miR-616-3p	1.95775	-0.575038	1.53e-06	3.59e-06
hsa-miR-142-3p	1.19931	10.1414	1.74e-06	4.07e-06
hsa-miR-584-3p	1.48417	0.261267	1.75e-06	4.07e-06
hsa-miR-654-3p	-1.11246	5.98546	2.13e-06	4.91e-06
hsa-miR-150-5p	-1.13744	9.22931	2.51e-06	5.73e-06
hsa-miR-3614-3p	1.49716	1.12112	2.93e-06	6.64e-06
hsa-miR-20b-5p	1.58375	5.11123	2.93e-06	6.64e-06
hsa-miR-3662	1.70197	-0.214691	3.02e-06	6.83e-06
hsa-miR-4766-3p	1.91261	-0.758697	3.71e-06	8.37e-06
hsa-miR-155-3p	1.94826	-0.880788	3.99e-06	8.93e-06
hsa-miR-106a-5p	1.31428	3.85459	4.21e-06	9.38e-06
hsa-miR-194-3p	1.57352	2.07789	4.43e-06	9.85e-06
hsa-miR-373-3p	5.20856	0.871051	4.49e-06	9.94e-06
hsa-miR-4636	1.89468	1.20652	4.89e-06	1.08e-05
hsa-miR-216a-3p	2.66153	-0.267513	4.9e-06	1.08e-05
hsa-miR-1291	1.48958	-0.566596	5.62e-06	1.22e-05
hsa-miR-942-3p	1.11918	0.220587	5.85e-06	1.27e-05
hsa-miR-4756-3p	2.64624	-0.900137	6.25e-06	1.35e-05
hsa-miR-4662a-5p	1.07081	5.11919	7.12e-06	1.53e-05
hsa-miR-130a-5p	1.37444	0.205265	8.23e-06	1.76e-05
hsa-miR-1248	2.11594	-0.582751	8.45e-06	1.8e-05
hsa-miR-181b-5p	1.36309	3.01691	9e-06	1.91e-05
hsa-miR-221-5p	-1.03554	1.25235	9.27e-06	1.96e-05
hsa-miR-1287-3p	1.16878	2.45088	9.9e-06	2.09e-05
hsa-miR-3620-3p	1.26302	0.143024	1e-05	2.1e-05
hsa-miR-639	1.46152	-0.309015	1.05e-05	2.2e-05
hsa-miR-3653	1.0716	1.73044	1.12e-05	2.35e-05
hsa-miR-653-5p	1.29469	2.76069	1.14e-05	2.37e-05
hsa-miR-548j-5p	1.34279	-0.659613	1.18e-05	2.46e-05
hsa-let-7a-3p	1.35767	-0.375625	1.2e-05	2.49e-05
hsa-miR-3187-3p	1.94692	-0.169055	1.33e-05	2.76e-05
hsa-miR-6868-3p	1.48183	0.0754641	1.34e-05	2.76e-05
hsa-miR-6750-3p	1.44223	-0.318276	1.42e-05	2.92e-05
hsa-miR-3940-5p	1.48512	-0.173554	1.58e-05	3.23e-05
hsa-miR-489-3p	1.79005	-0.849407	1.58e-05	3.23e-05
hsa-miR-1228-5p	1.27827	-0.41067	1.7e-05	3.45e-05
hsa-miR-760	1.2029	1.9499	1.89e-05	3.81e-05
hsa-miR-3934-5p	1.44018	0.0322492	1.95e-05	3.93e-05
hsa-miR-20b-3p	1.95192	0.987041	2.14e-05	4.3e-05
hsa-miR-188-3p	1.1114	0.227815	2.3e-05	4.6e-05
hsa-miR-211-5p	3.91635	-0.494011	2.33e-05	4.63e-05
hsa-miR-4326	1.25994	3.04564	2.42e-05	4.8e-05
hsa-miR-431-5p	1.98698	3.31999	2.56e-05	5.05e-05
hsa-miR-138-1-3p	2.02335	-0.15473	2.74e-05	5.41e-05
hsa-miR-101-3p	-1.06182	5.80764	2.9e-05	5.7e-05
hsa-miR-449b-5p	2.93102	-0.873563	2.98e-05	5.84e-05
hsa-miR-6720-5p	1.83601	-0.56678	3.29e-05	6.43e-05
hsa-miR-3664-5p	1.75337	-0.877471	3.41e-05	6.63e-05
hsa-miR-1251-5p	3.13218	0.976211	3.46e-05	6.71e-05
hsa-miR-146a-3p	1.71478	-0.17999	3.87e-05	7.41e-05
hsa-miR-4758-3p	1.6641	-0.76777	4.5e-05	8.58e-05
hsa-miR-1911-5p	-1.74791	2.16027	5.22e-05	9.89e-05
hsa-miR-219a-5p	1.26259	0.662748	5.23e-05	9.89e-05
hsa-miR-943	1.47966	-0.476212	6.04e-05	0.00011365
hsa-miR-4787-3p	1.46176	0.707418	6.78e-05	0.00012697
hsa-miR-4778-3p	1.79854	-0.500472	7.08e-05	0.000132243
hsa-miR-452-5p	1.18678	7.64624	7.34e-05	0.000136329
hsa-miR-6870-3p	2.18488	-0.769382	8.52e-05	0.000158036
hsa-miR-192-3p	1.2619	1.67112	9.79e-05	0.000181058
hsa-miR-18b-5p	1.33724	-0.1324	0.000110742	0.000204299
hsa-miR-217	1.93794	6.26678	0.000129204	0.00023719
hsa-miR-203a	1.63365	14.8078	0.000130788	0.000239511
hsa-miR-4640-3p	1.28909	-0.77142	0.000139509	0.000254858
hsa-miR-581	1.18249	-0.685006	0.000142454	0.000259607
hsa-miR-6887-3p	1.23392	-0.557477	0.000147441	0.000268041
hsa-miR-10a-3p	1.21178	2.02959	0.000148665	0.000269613
hsa-miR-548v	1.11949	-0.0636731	0.000157885	0.000285643
hsa-miR-4501	2.46551	0.548625	0.000201961	0.000361887
hsa-miR-3922-3p	1.00117	0.372693	0.00023363	0.000413686
hsa-miR-5579-3p	1.59158	-0.0319473	0.000246202	0.000434434
hsa-miR-935	1.90592	1.45074	0.000254934	0.000446134
hsa-miR-216b-3p	1.73452	-0.537344	0.000270855	0.000471792
hsa-miR-6891-5p	1.63035	-0.728548	0.000281834	0.000488643
hsa-miR-323a-3p	1.51825	3.37624	0.000300876	0.000519254
hsa-miR-1295a	1.84269	-0.0787888	0.000313378	0.000539587
hsa-miR-2116-3p	1.15072	-0.701546	0.000372541	0.000638519
hsa-miR-137	2.30021	1.22097	0.000374261	0.000640003
hsa-miR-1304-5p	1.1126	-0.335707	0.00048798	0.000821342
hsa-miR-3942-5p	1.13216	-0.600578	0.000771043	0.00126094
hsa-miR-4758-5p	1.01711	-0.418019	0.000887189	0.00143832
hsa-miR-508-3p	1.66864	4.41093	0.000909133	0.00147071
hsa-miR-33b-3p	1.29663	-0.185112	0.000927686	0.0014912
hsa-miR-7854-3p	1.1019	-0.445518	0.000942396	0.00151147
hsa-miR-224-3p	1.08878	2.81783	0.00106675	0.00169998
hsa-miR-506-3p	2.16748	-0.408623	0.00127223	0.00201885
hsa-miR-4473	1.36959	-0.488364	0.00159581	0.00251106
hsa-miR-4754	1.09817	-0.871093	0.0018546	0.00289395
hsa-miR-6715a-3p	1.94782	0.387305	0.00192452	0.00299681
hsa-miR-187-3p	1.11774	7.36001	0.00202859	0.00314579
hsa-miR-675-5p	1.72647	1.46705	0.00209566	0.00323639
hsa-miR-9-5p	1.94441	0.686688	0.00229811	0.00352723
hsa-miR-556-5p	1.34003	-0.542271	0.00239069	0.00365227
hsa-miR-1224-5p	1.88179	0.622833	0.00248951	0.00377459
hsa-miR-6499-5p	1.39582	2.02197	0.00251301	0.00380251
hsa-miR-4691-3p	1.69453	-0.837203	0.00273426	0.00411237
hsa-miR-6885-3p	1.07844	-0.738447	0.00306674	0.00455751
hsa-miR-658	1.32522	-0.815911	0.00352681	0.00518974
hsa-miR-216a-5p	1.70862	0.987983	0.00433438	0.00630378
hsa-miR-6718-5p	1.36156	2.1981	0.00576259	0.00831633
hsa-miR-551b-3p	1.09315	3.85018	0.00596453	0.00859122
hsa-miR-3177-3p	1.09983	-0.789565	0.00674733	0.00966301
hsa-miR-18b-3p	1.31731	-0.913924	0.0106736	0.0150273
hsa-miR-873-5p	1.58722	-0.280419	0.0118658	0.0166432
hsa-miR-551a	1.04726	-0.650476	0.0119911	0.0167875
hsa-miR-508-5p	1.58037	0.205681	0.0155453	0.021286
hsa-miR-196a-3p	1.35923	-0.363	0.021368	0.0286821
hsa-miR-3127-3p	1.18333	-0.715558	0.0217058	0.0290316
hsa-miR-1269a	1.23609	7.91747	0.0311638	0.0410223

## Sheet: b. BRCA
Differentially expressed miRNAs in BRCA
miRNA	logFC	logCPM	PValue	FDR
hsa-miR-139-3p	-3.13252	4.49616	0	0
hsa-miR-139-5p	-2.95626	6.27608	0	0
hsa-miR-378a-5p	-2.53731	6.17389	0	0
hsa-miR-145-5p	-2.28592	10.8837	0	0
hsa-miR-451a	-3.3159	8.82488	3.96053e-288	5.13285e-286
hsa-miR-551b-3p	-2.61028	2.23648	8.11254e-258	8.76154e-256
hsa-miR-21-5p	2.19639	17.8982	2.0991e-242	1.94317e-240
hsa-miR-335-5p	-2.34035	4.39644	3.02522e-229	2.45043e-227
hsa-miR-96-5p	3.25992	5.39641	4.98483e-222	3.58908e-220
hsa-miR-144-5p	-2.8683	6.78831	1.22604e-203	7.94473e-202
hsa-miR-183-5p	2.96323	14.2396	1.07283e-201	6.31992e-200
hsa-miR-100-5p	-1.89153	12.9135	4.94071e-200	2.66798e-198
hsa-miR-145-3p	-1.45787	5.40947	9.06657e-199	4.51934e-197
hsa-miR-1307-5p	3.42731	8.35123	4.55632e-198	2.10893e-196
hsa-miR-99a-5p	-1.96875	10.5107	1.28402e-186	5.54695e-185
hsa-miR-21-3p	2.28265	11.6137	3.09714e-182	1.25434e-180
hsa-miR-592	4.62453	2.40241	6.08139e-178	2.31808e-176
hsa-miR-10b-5p	-1.78135	16.5524	2.35681e-176	8.48453e-175
hsa-miR-497-5p	-1.35183	6.14533	6.85971e-168	2.33952e-166
hsa-miR-141-3p	2.59702	10.3459	3.24669e-158	1.05193e-156
hsa-miR-429	2.69695	7.09083	2.34118e-154	7.2242e-153
hsa-let-7c-5p	-1.70972	11.8328	8.3943e-149	2.4725e-147
hsa-miR-337-3p	-1.77349	5.5584	2.81994e-146	7.94488e-145
hsa-miR-182-5p	2.34002	15.6228	4.33989e-137	1.17177e-135
hsa-miR-1301-3p	1.98192	4.19294	6.43611e-130	1.66824e-128
hsa-miR-200a-5p	2.07552	9.51742	2.02726e-129	5.05256e-128
hsa-miR-183-3p	2.93763	1.49352	4.93689e-120	1.18485e-118
hsa-miR-204-5p	-2.56797	2.82744	1.20032e-119	2.77788e-118
hsa-miR-671-5p	1.81807	2.70654	1.21598e-117	2.71709e-116
hsa-miR-181b-3p	2.23512	4.5959	3.57434e-116	7.72057e-115
hsa-miR-215-5p	-1.96854	2.11642	8.30242e-115	1.73547e-113
hsa-miR-3199	-1.74369	0.464878	1.09031e-114	2.14851e-113
hsa-miR-381-3p	-1.43636	7.00441	1.09415e-114	2.14851e-113
hsa-miR-6507-5p	-2.82366	-0.125243	1.29595e-113	2.46993e-112
hsa-miR-125b-2-3p	-1.61956	4.95579	1.18358e-112	2.19131e-111
hsa-miR-210-3p	3.1955	9.81222	5.80884e-111	1.04559e-109
hsa-miR-195-3p	-1.29719	2.99635	1.34321e-110	2.35243e-109
hsa-miR-654-5p	-1.50047	2.02137	1.00285e-108	1.71012e-107
hsa-miR-200a-3p	2.07878	8.45429	1.33472e-107	2.21769e-106
hsa-miR-200c-3p	1.6166	13.6198	4.06593e-107	6.5868e-106
hsa-miR-99a-3p	-1.46295	2.51729	9.72187e-107	1.53653e-105
hsa-miR-141-5p	1.86304	9.51929	1.8712e-105	2.887e-104
hsa-miR-130b-3p	1.71112	3.88088	5.56721e-105	8.38965e-104
hsa-miR-195-5p	-1.22708	6.13044	1.47725e-102	2.17558e-101
hsa-miR-200c-5p	1.76669	5.54636	2.09306e-102	3.01401e-101
hsa-miR-148b-3p	1.0631	8.98765	1.4447e-100	2.03514e-99
hsa-miR-7705	3.00294	0.6377	7.44358e-99	1.02626e-97
hsa-miR-5683	-2.35162	4.23049	2.001e-97	2.70135e-96
hsa-miR-16-1-3p	1.39528	2.28855	8.47743e-97	1.1211e-95
hsa-miR-335-3p	-1.63496	6.78601	9.25013e-97	1.19882e-95
hsa-miR-148b-5p	1.83886	1.71985	2.76997e-95	3.51949e-94
hsa-miR-27a-5p	-1.42643	4.23097	1.43826e-93	1.79229e-92
hsa-miR-200b-3p	1.7423	9.71451	1.52645e-93	1.8663e-92
hsa-miR-106b-5p	1.309	8.13569	1.97453e-93	2.36943e-92
hsa-miR-590-3p	1.47896	2.50216	3.55822e-93	4.19223e-92
hsa-miR-193a-5p	-1.07903	9.12341	8.89672e-93	1.02948e-91
hsa-miR-190b	3.37267	4.70372	1.85979e-91	2.11429e-90
hsa-miR-126-5p	-1.05878	8.11077	2.99459e-89	3.34567e-88
hsa-miR-342-5p	2.07131	5.37407	1.22204e-88	1.34218e-87
hsa-miR-33b-5p	2.88401	2.9992	2.32554e-88	2.51159e-87
hsa-miR-433-3p	-1.54972	1.45242	3.73377e-87	3.96636e-86
hsa-miR-192-5p	1.61269	9.15965	1.97563e-86	2.06485e-85
hsa-miR-32-5p	1.39483	4.7303	1.87207e-85	1.92555e-84
hsa-miR-326	-1.49785	6.76014	3.22431e-85	3.26462e-84
hsa-miR-142-3p	1.99522	11.4199	2.06372e-81	2.05737e-80
hsa-miR-191-5p	1.37346	10.286	5.85652e-81	5.75004e-80
hsa-miR-454-3p	1.48155	3.53296	8.4146e-81	8.1383e-80
hsa-miR-940	1.95459	3.3925	1.19861e-80	1.14221e-79
hsa-miR-585-5p	-1.97145	-0.129433	2.44557e-80	2.29671e-79
hsa-miR-377-5p	-1.48302	1.51201	4.86578e-80	4.50432e-79
hsa-let-7c-3p	-1.33072	5.12701	2.19378e-79	2.00221e-78
hsa-miR-629-3p	1.59118	3.08683	5.38628e-79	4.84766e-78
hsa-miR-301a-3p	1.9461	3.74021	2.3194e-77	2.05887e-76
hsa-miR-584-5p	-1.45963	6.26897	3.66581e-77	3.21006e-76
hsa-miR-495-3p	-1.27825	3.22837	2.46175e-76	2.12695e-75
hsa-miR-10b-3p	-1.25346	4.52065	1.65108e-75	1.38948e-74
hsa-miR-4724-5p	4.30854	1.31551	2.64018e-75	2.19338e-74
hsa-miR-452-5p	-1.81253	5.93024	1.06631e-73	8.74646e-73
hsa-miR-301a-5p	2.4148	3.05221	7.7624e-72	6.28755e-71
hsa-miR-33a-5p	1.90359	4.39291	9.85081e-72	7.88065e-71
hsa-miR-4677-3p	1.14977	3.37845	9.10788e-71	7.19744e-70
hsa-miR-342-3p	1.63595	9.08953	1.19043e-70	9.29399e-70
hsa-miR-301b	2.82616	0.646263	4.13413e-70	3.18919e-69
hsa-miR-6892-5p	-1.11871	2.21831	6.34531e-70	4.83736e-69
hsa-miR-140-3p	-1.10923	9.85799	8.57488e-70	6.46107e-69
hsa-miR-191-3p	1.65233	2.86292	2.5548e-69	1.90289e-68
hsa-miR-144-3p	-1.94891	2.31172	1.61673e-68	1.1905e-67
hsa-miR-92b-3p	1.48081	7.9367	2.88637e-68	2.10154e-67
hsa-miR-199b-5p	-1.06214	8.18873	4.41966e-68	3.18216e-67
hsa-miR-937-3p	2.53394	2.57324	4.81953e-67	3.43193e-66
hsa-miR-155-5p	1.5367	9.09703	5.06803e-67	3.56966e-66
hsa-miR-3677-5p	2.36264	1.39974	1.51339e-66	1.04328e-65
hsa-miR-760	2.2663	2.77801	1.64946e-66	1.1251e-65
hsa-miR-143-3p	-1.25563	16.3848	8.62806e-66	5.82394e-65
hsa-miR-93-5p	1.14221	12.4813	1.80572e-65	1.20629e-64
hsa-miR-4638-3p	1.97396	1.34337	9.14319e-65	6.0457e-64
hsa-miR-4668-3p	1.73332	2.5154	4.35542e-64	2.85082e-63
hsa-miR-6716-3p	-1.17934	0.615632	9.02888e-64	5.85071e-63
hsa-miR-676-3p	-1.315	0.471182	1.8398e-63	1.18039e-62
hsa-miR-224-3p	-1.77005	1.76375	1.9927e-63	1.26595e-62
hsa-miR-585-3p	-1.67979	0.18597	6.35414e-63	3.99755e-62
hsa-miR-3610	2.27303	0.817079	2.00481e-62	1.24915e-61
hsa-miR-503-5p	1.70799	4.21627	6.85993e-62	4.23355e-61
hsa-miR-1277-3p	1.90078	0.836226	2.64681e-61	1.61805e-60
hsa-miR-449a	5.80082	4.0052	6.73665e-61	4.07977e-60
hsa-miR-4690-3p	1.8686	1.27697	2.92189e-58	1.75314e-57
hsa-miR-147b	2.53957	0.950794	4.87558e-57	2.89851e-56
hsa-miR-299-5p	-1.13182	1.98612	9.61675e-57	5.66514e-56
hsa-miR-590-5p	1.1461	3.89176	1.02335e-56	5.97412e-56
hsa-miR-188-5p	1.59585	1.60023	5.19661e-56	2.98e-55
hsa-miR-181a-3p	1.14358	8.16045	1.27272e-55	7.23438e-55
hsa-miR-155-3p	2.81603	0.366569	2.21707e-55	1.24927e-54
hsa-miR-125b-5p	-1.55025	1.5612	3.47311e-55	1.94015e-54
hsa-miR-375	2.47242	15.2907	1.5036e-54	8.32763e-54
hsa-miR-32-3p	1.53995	0.544462	5.30876e-54	2.91532e-53
hsa-miR-7706	1.53399	1.6378	5.7514e-54	3.13185e-53
hsa-miR-3662	2.95772	0.183507	3.02729e-53	1.63474e-52
hsa-miR-589-3p	1.26104	3.74238	3.2868e-53	1.76021e-52
hsa-miR-203b-3p	2.5736	6.33458	6.26426e-52	3.24739e-51
hsa-miR-493-3p	1.68134	2.36875	1.20142e-51	6.17874e-51
hsa-miR-4746-5p	1.53172	1.90168	1.65751e-51	8.45721e-51
hsa-miR-381-5p	-1.40268	0.182409	2.13137e-51	1.079e-50
hsa-miR-331-3p	1.01074	5.71525	2.88789e-51	1.45066e-50
hsa-miR-3664-5p	2.70375	0.491491	2.95405e-51	1.47248e-50
hsa-miR-877-5p	1.82209	1.609	1.09913e-50	5.43692e-50
hsa-miR-184	4.46213	7.09358	5.58577e-50	2.74211e-49
hsa-miR-493-5p	1.38855	3.4447	5.7836e-50	2.81788e-49
hsa-miR-370-5p	-1.08881	2.46353	9.12724e-50	4.41377e-49
hsa-miR-379-5p	-1.07495	10.0167	1.4861e-49	7.08084e-49
hsa-miR-16-5p	1.49662	2.42376	5.87335e-49	2.73808e-48
hsa-miR-142-5p	1.59524	6.47678	6.15722e-49	2.84991e-48
hsa-miR-15b-3p	1.25807	5.55985	6.31904e-49	2.90407e-48
hsa-miR-340-5p	1.18174	4.27064	7.32197e-49	3.34129e-48
hsa-miR-4326	2.01041	3.18908	9.45469e-49	4.28436e-48
hsa-miR-200b-5p	1.19576	4.64201	1.74968e-48	7.81925e-48
hsa-miR-4501	3.52012	0.874122	5.29636e-47	2.33472e-46
hsa-miR-654-3p	-1.05131	5.19027	1.52555e-46	6.67943e-46
hsa-miR-432-5p	-1.1583	3.44495	1.76991e-46	7.69734e-46
hsa-miR-181b-5p	1.92706	3.0523	3.45074e-46	1.48085e-45
hsa-miR-449c-5p	5.15148	0.995847	9.69459e-46	4.13296e-45
hsa-miR-449b-5p	5.50105	1.83051	2.16185e-45	9.15609e-45
hsa-miR-6514-3p	-1.26342	0.139002	3.32604e-45	1.3905e-44
hsa-miR-92b-5p	1.89436	0.574231	5.36941e-45	2.23037e-44
hsa-miR-3127-5p	1.1731	3.58976	9.39397e-45	3.87726e-44
hsa-miR-1247-3p	-1.53955	5.65318	1.67581e-44	6.87293e-44
hsa-miR-487a-5p	-1.13976	0.703826	3.9469e-44	1.60855e-43
hsa-miR-1269a	5.93373	6.93989	5.55724e-44	2.25068e-43
hsa-miR-187-3p	2.91006	6.11019	8.56754e-44	3.4483e-43
hsa-miR-3176	2.56934	-0.153005	5.43377e-43	2.17351e-42
hsa-miR-107	1.29501	3.67564	2.06222e-42	8.19827e-42
hsa-miR-7-1-3p	1.18722	5.34366	2.46704e-42	9.74784e-42
hsa-miR-345-5p	1.20442	5.06398	2.66118e-42	1.04512e-41
hsa-miR-4664-5p	2.57017	-0.0729052	9.58053e-42	3.73987e-41
hsa-miR-196a-3p	3.17635	3.4788	2.77963e-41	1.07856e-40
hsa-miR-767-5p	5.53759	3.41023	4.27827e-41	1.65019e-40
hsa-miR-378c	-1.56742	-0.201927	9.93145e-41	3.78563e-40
hsa-miR-4664-3p	2.72316	0.289732	1.52783e-40	5.78967e-40
hsa-miR-33b-3p	1.83425	0.700284	1.99916e-40	7.53171e-40
hsa-miR-1262	-1.21212	0.497616	5.27983e-40	1.96628e-39
hsa-miR-206	-3.49602	6.37989	8.93926e-40	3.29127e-39
hsa-miR-369-5p	-1.01649	2.45623	2.18026e-39	7.98197e-39
hsa-miR-675-3p	-1.09762	5.7009	2.8211e-39	1.02701e-38
hsa-miR-639	1.89929	0.108394	3.07849e-39	1.11445e-38
hsa-miR-944	-1.4614	2.13471	3.25066e-39	1.17024e-38
hsa-miR-3117-3p	1.71468	0.642997	4.68833e-39	1.67847e-38
hsa-miR-181c-3p	1.04814	6.28241	1.91317e-38	6.81172e-38
hsa-miR-20b-3p	2.27844	1.63216	2.64204e-38	9.35541e-38
hsa-miR-19a-3p	1.24264	4.95853	2.97229e-38	1.04318e-37
hsa-miR-5586-5p	1.09835	2.23159	3.28839e-38	1.14563e-37
hsa-miR-3200-3p	1.55351	2.76346	8.03742e-38	2.78516e-37
hsa-miR-7156-5p	2.83191	0.817874	8.59336e-38	2.96197e-37
hsa-miR-18a-5p	1.46024	3.62335	1.74521e-37	5.98357e-37
hsa-miR-196a-5p	2.71583	5.32775	1.86917e-37	6.37487e-37
hsa-miR-17-5p	1.17194	8.92132	2.17325e-37	7.37312e-37
hsa-let-7a-3p	1.55981	0.313959	4.62219e-36	1.53599e-35
hsa-miR-194-5p	1.29997	2.82865	5.19186e-36	1.71649e-35
hsa-miR-615-3p	1.37054	4.03169	1.04703e-35	3.44404e-35
hsa-miR-4446-3p	2.31969	0.424007	2.92947e-35	9.53918e-35
hsa-miR-3940-5p	1.90022	0.249867	1.40576e-34	4.55466e-34
hsa-miR-455-3p	1.23302	8.3361	5.56803e-34	1.79507e-33
hsa-miR-2114-3p	2.61121	0.22333	2.8519e-33	8.97104e-33
hsa-miR-425-5p	1.04085	8.92879	8.8048e-33	2.71691e-32
hsa-miR-3127-3p	1.98826	-0.118857	1.32861e-32	4.08028e-32
hsa-miR-1260a	-1.28097	-0.0310507	1.62888e-32	4.95548e-32
hsa-miR-605-5p	-1.11254	0.170261	2.96674e-32	8.9834e-32
hsa-miR-149-3p	2.65831	-0.0665382	5.36862e-32	1.61808e-31
hsa-miR-3170	1.23684	1.55217	1.64538e-31	4.91338e-31
hsa-miR-205-5p	-1.28868	11.6505	2.108e-31	6.26598e-31
hsa-miR-296-5p	-1.02306	2.52465	2.53526e-31	7.50158e-31
hsa-miR-6854-5p	1.26741	0.457967	2.73164e-31	8.04591e-31
hsa-miR-210-5p	1.68387	0.137631	3.24269e-31	9.50797e-31
hsa-miR-556-3p	1.84663	0.14042	3.59917e-31	1.05057e-30
hsa-miR-4784	2.30795	0.473587	4.8904e-31	1.41472e-30
hsa-miR-449b-3p	3.56577	0.58487	9.86279e-31	2.82791e-30
hsa-miR-29b-3p	2.36476	2.231	5.75939e-30	1.62265e-29
hsa-miR-5695	1.75052	-0.159913	6.21848e-30	1.74441e-29
hsa-miR-548e-3p	1.44878	0.0234578	1.4246e-29	3.97906e-29
hsa-miR-2114-5p	2.35925	0.350485	1.62151e-29	4.50961e-29
hsa-miR-3619-3p	1.76993	-0.0873617	1.86459e-29	5.14152e-29
hsa-miR-135b-5p	2.24779	4.52746	8.57109e-29	2.30459e-28
hsa-miR-4652-5p	3.41878	0.0500228	1.29834e-28	3.46225e-28
hsa-miR-1292-5p	1.23066	0.217912	1.45038e-28	3.85183e-28
hsa-miR-25-5p	1.65472	-0.0303019	1.77513e-27	4.65702e-27
hsa-miR-1224-5p	2.34782	1.57684	2.92648e-27	7.61591e-27
hsa-miR-1251-5p	3.35856	1.62551	5.07627e-27	1.31053e-26
hsa-miR-188-3p	1.24057	0.894263	1.99456e-26	5.1086e-26
hsa-miR-3614-5p	1.29755	2.6426	2.73125e-26	6.94059e-26
hsa-miR-519a-5p	3.46623	2.76738	8.15126e-26	2.06329e-25
hsa-miR-5694	2.02245	0.743204	4.07884e-25	1.00881e-24
hsa-miR-3614-3p	1.15967	0.966131	2.10679e-24	5.11312e-24
hsa-miR-4728-3p	1.53567	2.90794	6.34336e-24	1.51679e-23
hsa-miR-146a-3p	2.08806	1.13506	6.48605e-24	1.54521e-23
hsa-miR-891a-5p	-1.31407	1.75931	1.45791e-23	3.44789e-23
hsa-miR-4677-5p	1.42424	-0.0748184	6.59464e-23	1.53166e-22
hsa-miR-3187-3p	1.48169	0.032355	8.78982e-23	2.03421e-22
hsa-miR-4654	1.68477	-0.147846	9.14443e-23	2.10875e-22
hsa-miR-4675	2.31943	-0.117498	1.2285e-22	2.81295e-22
hsa-miR-151a-5p	1.35278	2.41286	1.54853e-22	3.52086e-22
hsa-miR-34b-5p	1.41249	0.994746	2.20733e-22	4.98379e-22
hsa-miR-454-5p	1.10294	0.364521	4.07402e-22	9.07205e-22
hsa-miR-1247-5p	-1.06008	3.52871	5.90112e-22	1.30509e-21
hsa-miR-1284	1.32555	-0.130755	2.23567e-21	4.87783e-21
hsa-miR-149-5p	1.12407	7.59525	3.79919e-21	8.23369e-21
hsa-miR-4766-3p	1.42031	-0.125394	3.99242e-21	8.62362e-21
hsa-miR-5001-5p	1.35231	-0.158436	5.93671e-21	1.27384e-20
hsa-miR-187-5p	2.48521	-0.117344	7.35633e-21	1.57323e-20
hsa-miR-153-5p	1.50081	5.80328	3.20093e-20	6.77844e-20
hsa-miR-579-5p	1.15824	0.281978	4.29456e-20	9.06474e-20
hsa-miR-5684	1.27888	-0.00923565	5.96309e-20	1.25051e-19
hsa-miR-6783-3p	1.34553	-0.070671	6.24759e-20	1.30595e-19
hsa-miR-3651	1.20171	0.906375	7.36298e-20	1.53415e-19
hsa-miR-5699-3p	1.1046	-0.0604507	1.27623e-19	2.63375e-19
hsa-miR-452-3p	-1.13142	2.18663	1.95372e-19	4.01908e-19
hsa-miR-5691	1.63598	0.00633025	9.8473e-19	1.98787e-18
hsa-miR-483-5p	-1.03257	1.89332	1.36651e-18	2.73302e-18
hsa-miR-1910-5p	1.57332	-0.130518	1.5969e-18	3.18398e-18
hsa-miR-4640-3p	1.34079	-0.238166	5.54212e-18	1.09158e-17
hsa-miR-431-5p	1.04826	1.54452	1.06076e-17	2.08295e-17
hsa-miR-18a-3p	1.07213	1.42205	1.16333e-17	2.27746e-17
hsa-miR-383-5p	-1.5937	1.52813	1.50817e-17	2.94365e-17
hsa-miR-3161	2.19722	-0.150887	1.72772e-17	3.36205e-17
hsa-miR-3607-5p	1.28122	0.0633384	2.18392e-17	4.23707e-17
hsa-miR-6777-5p	1.17557	0.49421	3.1911e-17	6.17264e-17
hsa-miR-20b-5p	1.12904	5.50572	4.7817e-17	9.22185e-17
hsa-miR-4665-5p	1.37829	-0.260545	7.0885e-17	1.35497e-16
hsa-miR-1229-3p	1.07901	0.81193	2.19766e-16	4.11586e-16
hsa-miR-615-5p	1.35868	-0.201121	1.28042e-15	2.33722e-15
hsa-miR-130b-5p	1.54914	2.35045	1.12783e-14	2.01331e-14
hsa-miR-6798-3p	1.0057	0.208533	5.47789e-14	9.67213e-14
hsa-miR-3613-5p	1.11105	2.01991	3.06747e-13	5.34333e-13
hsa-miR-9-3p	1.95239	0.689526	3.70849e-13	6.40827e-13
hsa-miR-135b-3p	1.91332	0.198579	5.46065e-13	9.38594e-13
hsa-miR-6501-5p	1.06591	-0.0278066	6.08487e-13	1.04037e-12
hsa-miR-577	1.73542	3.76451	9.84124e-13	1.67819e-12
hsa-miR-1827	1.11202	-0.0707193	1.51727e-12	2.5604e-12
hsa-miR-3609	1.56639	0.177492	2.83289e-12	4.74344e-12
hsa-miR-9-5p	1.95597	2.77214	2.47757e-11	4.07479e-11
hsa-miR-556-5p	1.04531	0.00395602	3.39005e-11	5.53339e-11
hsa-miR-1248	1.09281	0.0391637	6.72122e-11	1.08612e-10
hsa-miR-3934-5p	1.01842	-0.17589	9.92931e-11	1.58478e-10
hsa-miR-30c-5p	1.26522	1.2939	1.02635e-10	1.63409e-10
hsa-miR-4714-5p	1.122	-0.149054	1.71592e-09	2.58585e-09
hsa-miR-618	1.06419	0.606735	2.91846e-09	4.3475e-09
hsa-miR-2115-5p	1.36417	0.142249	1.96141e-08	2.85616e-08

## Sheet: c. CHOL
Differentially expressed miRNAs in CHOL
miRNA	logFC	logCPM	PValue	FDR
hsa-miR-5589-5p	-5.58257	1.39006	4.33507e-36	2.25424e-33
hsa-miR-5589-3p	-5.90288	2.4384	3.94048e-31	1.02453e-28
hsa-miR-182-5p	4.60571	13.6584	2.40988e-25	4.17713e-23
hsa-miR-183-5p	4.85155	12.0232	2.6174e-24	3.40262e-22
hsa-miR-148a-3p	-2.61529	15.8597	1.4998e-23	1.55979e-21
hsa-miR-505-3p	-2.11799	5.76994	8.27939e-23	7.17548e-21
hsa-miR-5588-3p	-4.00811	-0.30624	3.28474e-22	2.4401e-20
hsa-miR-96-5p	4.78054	4.69669	5.8764e-22	3.81966e-20
hsa-miR-125b-2-3p	-2.36949	4.64958	5.73499e-20	3.31355e-18
hsa-miR-139-5p	-2.78565	7.18776	5.36353e-19	2.78903e-17
hsa-miR-148a-5p	-2.37523	5.35526	1.40663e-18	6.64952e-17
hsa-miR-194-3p	-2.99898	6.79097	7.25919e-18	3.14565e-16
hsa-miR-99a-3p	-2.2783	2.00853	7.93523e-17	3.17409e-15
hsa-let-7c-5p	-2.02271	11.207	1.31498e-16	4.88423e-15
hsa-miR-99a-5p	-2.26188	10.4188	1.73269e-16	6.00668e-15
hsa-miR-378a-5p	-2.66792	6.69383	2.09297e-16	6.80217e-15
hsa-miR-483-3p	-3.86416	3.19766	2.30748e-16	7.03576e-15
hsa-miR-21-5p	2.44374	18.5741	2.43546e-16	7.03576e-15
hsa-miR-4510	-1.64156	3.35858	6.27377e-16	1.71703e-14
hsa-let-7c-3p	-2.32796	3.71593	3.90835e-15	1.01617e-13
hsa-miR-885-5p	-4.0837	-0.380987	8.9316e-15	2.17478e-13
hsa-miR-139-3p	-2.4915	4.85336	9.20101e-15	2.17478e-13
hsa-miR-27a-3p	2.0164	10.7886	4.17854e-14	9.44714e-13
hsa-miR-378b	-3.05014	-0.0179041	8.54585e-14	1.8516e-12
hsa-miR-675-3p	-3.99965	7.13696	1.75847e-13	3.65762e-12
hsa-miR-490-3p	-4.12497	1.27153	5.81083e-13	1.16217e-11
hsa-miR-1468-5p	-2.22323	3.58032	6.0731e-13	1.16963e-11
hsa-miR-107	-1.59493	4.91682	1.65384e-12	3.07142e-11
hsa-miR-34c-3p	4.88725	2.03694	1.14513e-11	2.05334e-10
hsa-miR-505-5p	-1.63947	3.00613	2.10256e-11	3.64444e-10
hsa-miR-92b-3p	2.95014	6.63636	3.04424e-11	5.08031e-10
hsa-miR-200b-3p	2.90018	9.93019	3.12634e-11	5.08031e-10
hsa-miR-483-5p	-3.2524	3.83534	5.7018e-11	8.98465e-10
hsa-miR-222-3p	2.0648	5.69769	9.74341e-11	1.49017e-09
hsa-miR-183-3p	4.32818	0.38945	1.13012e-10	1.67903e-09
hsa-miR-574-3p	-1.43314	6.54487	3.80873e-10	5.5015e-09
hsa-miR-200a-3p	2.76426	8.99224	5.8067e-10	8.16077e-09
hsa-miR-6843-3p	-2.29874	1.33317	8.61975e-10	1.17954e-08
hsa-miR-1295b-3p	-3.91361	1.10996	8.99601e-10	1.19947e-08
hsa-miR-383-5p	-2.76253	1.47503	1.18555e-09	1.53873e-08
hsa-miR-181d-5p	2.37483	5.38892	1.21323e-09	1.53873e-08
hsa-miR-34c-5p	4.54904	2.65032	1.46031e-09	1.75483e-08
hsa-miR-101-3p	-1.72577	7.24423	1.4613e-09	1.75483e-08
hsa-miR-424-5p	-1.60795	7.56534	1.48486e-09	1.75483e-08
hsa-miR-6761-5p	-1.92986	0.843846	1.85423e-09	2.14266e-08
hsa-miR-23a-3p	1.53122	12.2309	2.28048e-09	2.57793e-08
hsa-miR-551b-3p	-2.37899	1.42834	2.73592e-09	2.97974e-08
hsa-miR-200b-5p	2.6612	4.36787	2.75053e-09	2.97974e-08
hsa-miR-181b-5p	2.68417	3.76032	4.12313e-09	4.37556e-08
hsa-miR-99b-3p	1.7172	6.30863	4.89712e-09	5.09301e-08
hsa-miR-429	2.9024	7.16866	5.10683e-09	5.20697e-08
hsa-miR-30e-3p	-1.3022	13.2895	5.93795e-09	5.93795e-08
hsa-miR-454-3p	1.61003	3.08637	6.96711e-09	6.83565e-08
hsa-miR-330-5p	1.58235	4.9042	1.44237e-08	1.38895e-07
hsa-miR-200a-5p	2.51702	8.81348	1.49476e-08	1.41323e-07
hsa-miR-152-3p	-1.21026	8.40456	1.78016e-08	1.64729e-07
hsa-miR-24-2-5p	1.61388	4.46864	1.80569e-08	1.64729e-07
hsa-miR-624-5p	-1.49699	1.17622	1.85685e-08	1.66477e-07
hsa-miR-22-3p	-1.24761	17.0096	1.96251e-08	1.72967e-07
hsa-miR-455-3p	-1.8375	9.85493	2.7406e-08	2.35525e-07
hsa-miR-125a-3p	2.02073	2.31604	2.76289e-08	2.35525e-07
hsa-miR-221-3p	1.76831	7.5967	5.62894e-08	4.72104e-07
hsa-miR-378c	-2.13669	-0.0213803	5.96098e-08	4.92017e-07
hsa-let-7e-5p	1.39151	10.2198	6.25122e-08	5.07912e-07
hsa-miR-192-5p	-1.87242	14.53	9.04923e-08	7.17185e-07
hsa-miR-135b-5p	4.78934	5.27848	9.10274e-08	7.17185e-07
hsa-miR-34b-3p	4.41189	0.444163	9.37812e-08	7.27854e-07
hsa-miR-708-5p	3.26193	3.27214	1.05026e-07	8.03142e-07
hsa-miR-6815-3p	-1.9963	0.249089	1.4715e-07	1.10895e-06
hsa-miR-192-3p	-1.88278	6.8411	1.63151e-07	1.21198e-06
hsa-miR-199b-5p	2.67742	6.87843	4.21208e-07	3.08491e-06
hsa-miR-301a-3p	1.40696	2.75321	4.3764e-07	3.16073e-06
hsa-miR-194-5p	-1.71096	8.51744	4.80077e-07	3.41973e-06
hsa-miR-144-3p	-2.36086	3.42058	5.43819e-07	3.82143e-06
hsa-miR-181c-5p	1.86271	6.48263	8.02763e-07	5.56583e-06
hsa-miR-33a-3p	-1.44234	1.56197	8.15563e-07	5.58017e-06
hsa-miR-181c-3p	1.69153	6.13789	1.40936e-06	9.51777e-06
hsa-miR-106b-5p	1.20394	8.01877	1.85579e-06	1.2372e-05
hsa-miR-708-3p	2.4737	4.69063	2.30363e-06	1.51632e-05
hsa-miR-34b-5p	4.65812	0.176346	2.43341e-06	1.58171e-05
hsa-miR-885-3p	-3.05636	0.622658	4.6492e-06	2.98467e-05
hsa-miR-618	-1.77605	1.30186	4.92907e-06	3.12575e-05
hsa-miR-99b-5p	1.30853	14.3884	5.10868e-06	3.20062e-05
hsa-miR-3614-3p	-1.40751	0.58288	5.23322e-06	3.23961e-05
hsa-miR-576-5p	-1.06284	3.32598	5.65355e-06	3.41843e-05
hsa-miR-106a-5p	2.0614	4.03911	5.83357e-06	3.48673e-05
hsa-miR-3614-5p	-1.53272	1.28738	5.90785e-06	3.491e-05
hsa-miR-409-5p	1.75801	3.39564	7.27573e-06	4.25099e-05
hsa-miR-454-5p	2.2552	0.0613243	8.26921e-06	4.77776e-05
hsa-miR-149-5p	1.99304	4.37732	9.49006e-06	5.42289e-05
hsa-miR-125b-5p	-1.34	1.82261	1.01157e-05	5.7176e-05
hsa-miR-144-5p	-2.06964	6.79652	1.1197e-05	6.2607e-05
hsa-miR-548b-3p	-2.30479	0.301798	1.25784e-05	6.95825e-05
hsa-miR-196b-5p	4.35054	6.78149	1.50888e-05	8.25915e-05
hsa-miR-1266-5p	1.89923	3.19165	1.57375e-05	8.35604e-05
hsa-miR-1301-3p	1.3776	3.23895	1.57479e-05	8.35604e-05
hsa-miR-1228-3p	-1.58896	-0.0118445	1.80716e-05	9.49217e-05
hsa-miR-331-5p	1.41023	2.52606	1.88116e-05	9.78204e-05
hsa-miR-135b-3p	4.91051	0.412497	2.03686e-05	0.000104868
hsa-miR-1224-5p	4.90722	1.16366	2.15465e-05	0.000109845
hsa-miR-33b-5p	-1.52887	2.44791	2.19862e-05	0.000110998
hsa-miR-4746-5p	1.71228	1.19115	2.33164e-05	0.000116582
hsa-miR-561-5p	3.19436	1.20813	2.64758e-05	0.000131118
hsa-miR-616-3p	-1.48914	0.708653	2.97931e-05	0.000146155
hsa-miR-424-3p	-1.10884	2.02943	3.19346e-05	0.000155196
hsa-miR-200c-3p	4.92109	10.8568	4.156e-05	0.000200104
hsa-miR-339-3p	1.06351	3.02532	5.04037e-05	0.000238272
hsa-miR-6852-5p	-1.61245	-0.143094	5.46958e-05	0.000256232
hsa-miR-30c-1-3p	-1.2739	0.50605	6.48524e-05	0.0003011
hsa-miR-7706	1.58689	1.09963	6.55577e-05	0.000301681
hsa-miR-1228-5p	-1.43211	-0.134086	8.49313e-05	0.000380726
hsa-miR-10b-5p	2.40316	12.7402	9.17468e-05	0.000404308
hsa-miR-203b-3p	4.73753	3.96188	0.000101438	0.000443258
hsa-miR-3200-3p	1.81795	2.01228	0.000106707	0.000462399
hsa-miR-141-3p	4.49894	7.72039	0.000116711	0.000501569
hsa-miR-598-3p	1.39478	5.43907	0.000142059	0.000600576
hsa-miR-141-5p	4.60708	6.34245	0.000147805	0.000619829
hsa-miR-216b-3p	-1.45468	0.0260908	0.000178537	0.000735801
hsa-miR-193b-5p	-1.56312	3.7127	0.000179423	0.000735801
hsa-miR-326	-1.01341	4.88231	0.000269216	0.00108521
hsa-miR-526b-5p	7.81769	2.0071	0.000283908	0.00113563
hsa-miR-431-5p	2.86382	2.55556	0.000328688	0.00130471
hsa-miR-542-5p	-1.0155	1.3179	0.000343291	0.00135236
hsa-miR-218-1-3p	2.34137	0.423764	0.000364189	0.00142389
hsa-miR-187-3p	2.79534	4.95079	0.00037303	0.00144758
hsa-miR-1180-3p	1.1205	4.91629	0.000379995	0.00146369
hsa-miR-615-3p	5.31768	0.903621	0.000526525	0.00198401
hsa-miR-27a-5p	1.54413	3.24313	0.000625801	0.0023244
hsa-miR-3934-3p	1.98004	0.628129	0.000667422	0.00242699
hsa-miR-16-2-3p	1.05707	3.27648	0.000681412	0.00246066
hsa-miR-3653	-1.13524	1.31808	0.000722504	0.0025558
hsa-miR-10b-3p	2.05461	1.74707	0.000736713	0.00258845
hsa-miR-137	5.19114	2.1183	0.00079558	0.00277652
hsa-miR-760	2.01484	0.802901	0.000812819	0.00281777
hsa-miR-146b-3p	-1.01508	4.76066	0.000874814	0.00297322
hsa-miR-31-5p	3.69977	2.11352	0.00113679	0.00381374
hsa-miR-188-3p	-1.1483	0.561225	0.00116688	0.00388959
hsa-miR-3117-3p	1.76693	0.0143296	0.00122248	0.00404897
hsa-miR-196a-5p	4.56609	1.32385	0.0012811	0.00421628
hsa-miR-518b	5.47246	0.068697	0.00137799	0.00445424
hsa-miR-205-5p	5.61132	4.05688	0.0013791	0.00445424
hsa-miR-518c-5p	5.57202	0.130041	0.00143336	0.00459163
hsa-miR-577	3.87979	2.73788	0.0014393	0.00459163
hsa-miR-6130	1.32408	0.898513	0.00146657	0.00465011
hsa-miR-15b-3p	1.03217	5.40327	0.00163842	0.0051635
hsa-miR-154-3p	2.03176	2.47546	0.00200359	0.00612191
hsa-miR-224-5p	1.43797	6.47516	0.0021222	0.00641594
hsa-miR-539-5p	1.51685	3.73515	0.00217808	0.0065092
hsa-miR-451a	-1.38088	8.72317	0.0025631	0.00757278
hsa-miR-181a-2-3p	1.08647	10.6186	0.0026967	0.00792251
hsa-miR-503-3p	-1.16286	0.338841	0.00302972	0.00880143
hsa-miR-20b-3p	2.69602	1.24128	0.00325296	0.00926741
hsa-miR-30d-5p	1.10267	14.3628	0.00326142	0.00926741
hsa-miR-30a-5p	1.07769	15.5428	0.00335081	0.00939769
hsa-miR-548v	-1.13451	0.825359	0.00338561	0.00939769
hsa-miR-200c-5p	4.10517	1.81104	0.00339672	0.00939769
hsa-miR-5586-5p	1.26305	2.51206	0.00339763	0.00939769
hsa-miR-543	2.00055	2.08441	0.00369062	0.0101541
hsa-miR-31-3p	3.38848	1.97619	0.00393899	0.0107239
hsa-miR-452-3p	1.24788	2.02509	0.00407088	0.0109682
hsa-miR-431-3p	1.49994	3.81103	0.00417529	0.0111915
hsa-miR-4326	1.43918	2.41114	0.00423762	0.0113003
hsa-miR-410-3p	1.54968	5.19048	0.00472581	0.0124515
hsa-miR-485-3p	1.6231	3.43632	0.0047619	0.0124515
hsa-miR-3928-3p	1.29188	1.47515	0.00491385	0.012776
hsa-miR-3127-5p	1.22913	2.44324	0.00507147	0.0131202
hsa-miR-155-5p	1.56481	8.36504	0.0053615	0.0136666
hsa-miR-346	2.09391	0.589825	0.00569925	0.0144566
hsa-miR-23c	-1.00216	2.28096	0.00602894	0.0152187
hsa-miR-877-5p	1.28389	0.60247	0.00648216	0.0162837
hsa-miR-95-3p	1.25568	2.95781	0.00681698	0.0170287
hsa-miR-30b-5p	1.01264	10.1494	0.00694222	0.0171088
hsa-miR-103a-2-5p	1.09508	0.639533	0.00716422	0.0174901
hsa-miR-4638-3p	1.56002	0.227947	0.0074962	0.0180464
hsa-miR-934	3.06994	1.90767	0.00982502	0.0235438
hsa-miR-937-3p	1.40252	1.21728	0.0101146	0.0241265
hsa-miR-20b-5p	1.78097	5.10326	0.0104702	0.0248606
hsa-miR-323a-3p	1.59025	3.34159	0.0118271	0.0277496
hsa-miR-487a-3p	1.50272	0.308166	0.0126479	0.0293613
hsa-miR-6718-5p	1.94071	2.59504	0.0130397	0.0301361
hsa-miR-493-5p	1.20997	3.85973	0.0132342	0.0304503
hsa-miR-382-3p	1.19143	2.17201	0.0134837	0.0308878
hsa-miR-409-3p	1.07508	5.00175	0.0136078	0.0310352
hsa-miR-4772-5p	-1.02081	0.742766	0.0145227	0.0329772
hsa-miR-935	1.85914	1.85435	0.0148131	0.0334904
hsa-miR-363-3p	1.60426	5.03896	0.0151433	0.0340889
hsa-miR-369-3p	1.34909	4.43083	0.0154778	0.0346916
hsa-miR-375	2.11312	14.9337	0.0156431	0.0349116
hsa-miR-377-3p	1.48622	1.80732	0.0159359	0.0354132
hsa-miR-495-3p	1.38371	4.61605	0.0162469	0.0359507
hsa-miR-944	-1.15801	0.292674	0.0169146	0.0368017
hsa-miR-215-5p	1.94698	6.60227	0.0188553	0.0405465
hsa-miR-382-5p	1.14559	5.13595	0.0188697	0.0405465
hsa-miR-552-5p	3.55711	2.92948	0.0204537	0.0432213
hsa-miR-1247-3p	1.84719	4.8941	0.0232598	0.0481877
hsa-miR-655-3p	1.16397	2.43991	0.0235453	0.0485505
hsa-miR-3922-3p	1.20727	0.011438	0.0236217	0.0485505

## Sheet: d. ESCA
Differentially expressed miRNAs in ESCA
miRNA	logFC	logCPM	PValue	FDR
hsa-miR-148a-3p	-3.05141	15.182	4.8279e-44	3.31194e-41
hsa-miR-29b-2-5p	-1.99538	4.61494	3.46966e-23	1.19009e-20
hsa-miR-139-5p	-2.16822	5.80283	1.27738e-22	2.92093e-20
hsa-miR-204-5p	-3.96209	3.06805	1.62728e-21	2.6239e-19
hsa-miR-30e-3p	-1.44982	12.4242	1.91247e-21	2.6239e-19
hsa-miR-490-3p	-4.26124	2.4062	2.65924e-18	3.0404e-16
hsa-miR-26b-5p	-1.16561	9.63741	5.48093e-18	5.37131e-16
hsa-miR-29c-5p	-1.60126	4.19031	4.42328e-17	3.79297e-15
hsa-miR-30a-3p	-1.99479	11.6047	4.7612e-16	3.62909e-14
hsa-miR-1	-3.21886	1.86168	7.74946e-16	5.31613e-14
hsa-miR-195-3p	-1.78828	1.78907	3.05352e-15	1.90428e-13
hsa-miR-28-3p	-1.29772	12.2032	3.73931e-14	2.13764e-12
hsa-miR-6129	-1.61851	3.64009	5.53409e-13	2.84211e-11
hsa-miR-30a-5p	-1.78921	13.7767	5.80023e-13	2.84211e-11
hsa-miR-4510	-1.60165	3.72535	1.23035e-12	5.62678e-11
hsa-miR-145-3p	-2.13047	6.30785	1.61607e-12	6.9289e-11
hsa-miR-664a-3p	-1.19663	4.94036	3.51261e-12	1.41744e-10
hsa-miR-30e-5p	-1.08881	12.2587	4.66542e-12	1.77804e-10
hsa-miR-29c-3p	-1.74664	10.9428	1.00026e-11	3.61146e-10
hsa-miR-125a-5p	-1.2329	8.63618	2.14651e-11	7.36253e-10
hsa-miR-153-5p	-2.22341	3.79095	2.86058e-10	9.34456e-09
hsa-miR-145-5p	-2.09217	12.0211	3.66733e-10	1.14354e-08
hsa-miR-378b	-1.80911	0.280473	4.63008e-10	1.38097e-08
hsa-miR-378a-5p	-1.14703	6.98715	7.15136e-10	2.0441e-08
hsa-miR-148a-5p	-1.62173	5.3375	1.03329e-09	2.83535e-08
hsa-miR-202-5p	-2.85114	-0.266814	3.06638e-09	7.76114e-08
hsa-miR-101-3p	-1.24914	6.44366	3.16781e-09	7.76114e-08
hsa-miR-21-5p	1.19446	18.2289	9.76466e-09	2.25241e-07
hsa-miR-100-5p	-1.77091	12.468	9.8502e-09	2.25241e-07
hsa-miR-378c	-1.64498	-0.148297	1.45036e-08	3.20951e-07
hsa-miR-143-3p	-1.84044	18.323	1.61111e-08	3.45382e-07
hsa-miR-21-3p	1.34126	11.7185	4.22298e-08	8.77867e-07
hsa-miR-93-5p	1.33884	13.3687	4.45197e-08	8.9825e-07
hsa-miR-30c-2-3p	-1.42769	4.89614	5.45281e-08	1.06875e-06
hsa-miR-383-5p	-2.72692	-0.0509454	5.99872e-08	1.14309e-06
hsa-miR-6134	-1.68918	0.695015	6.55672e-08	1.21565e-06
hsa-miR-628-3p	-1.51624	1.56032	7.08126e-08	1.23631e-06
hsa-miR-30d-3p	-1.01951	2.85795	7.1903e-08	1.23631e-06
hsa-miR-181b-3p	1.80075	2.81013	7.3712e-08	1.23631e-06
hsa-miR-1468-5p	-1.80331	2.57046	7.389e-08	1.23631e-06
hsa-miR-4746-5p	1.91082	2.49802	7.93299e-08	1.29572e-06
hsa-let-7e-3p	-1.12304	3.4711	8.34681e-08	1.33161e-06
hsa-miR-497-5p	-1.21599	5.04949	1.03731e-07	1.61726e-06
hsa-miR-23b-3p	-1.05431	10.7623	1.16887e-07	1.78188e-06
hsa-miR-181a-3p	1.21985	7.40268	1.35595e-07	2.02213e-06
hsa-miR-4664-3p	3.52388	0.204347	1.91324e-07	2.69581e-06
hsa-miR-139-3p	-1.52167	4.03552	1.92558e-07	2.69581e-06
hsa-miR-378i	-1.51595	0.190362	2.76063e-07	3.78759e-06
hsa-miR-4652-5p	3.90839	1.97843	2.91014e-07	3.88943e-06
hsa-miR-93-3p	1.27117	4.02838	2.94826e-07	3.88943e-06
hsa-miR-18a-5p	1.46733	5.3463	7.52682e-07	9.74226e-06
hsa-miR-15b-3p	1.12211	5.24789	7.72879e-07	9.81843e-06
hsa-miR-17-5p	1.22699	9.82256	9.85529e-07	1.22922e-05
hsa-miR-767-5p	6.72841	6.04625	1.13936e-06	1.39571e-05
hsa-miR-937-3p	2.38587	1.90489	1.62333e-06	1.95369e-05
hsa-miR-940	1.49929	2.23049	1.78355e-06	2.10951e-05
hsa-miR-6891-5p	4.28263	-0.400356	1.87417e-06	2.17912e-05
hsa-miR-106b-5p	1.15564	8.76251	1.9467e-06	2.20921e-05
hsa-miR-431-5p	2.40628	1.32717	2.13273e-06	2.32231e-05
hsa-miR-18a-3p	1.52846	2.00561	2.65097e-06	2.8415e-05
hsa-miR-224-5p	3.10069	7.04581	4.65032e-06	4.90788e-05
hsa-miR-106b-3p	1.00491	8.6191	5.39074e-06	5.6031e-05
hsa-miR-129-2-3p	-2.08382	-0.267381	6.87596e-06	6.93663e-05
hsa-miR-195-5p	-1.07606	5.05903	7.20401e-06	7.16224e-05
hsa-miR-16-2-3p	1.0744	3.55677	8.86883e-06	8.65e-05
hsa-miR-335-3p	1.69989	6.75425	8.95263e-06	8.65e-05
hsa-miR-135b-3p	2.25116	1.75085	1.25599e-05	0.000118029
hsa-miR-375	-2.33334	14.4447	1.56023e-05	0.000144637
hsa-miR-135b-5p	2.10407	5.8751	1.95405e-05	0.000174088
hsa-miR-642a-5p	-1.31328	1.26758	2.86901e-05	0.000252326
hsa-miR-25-5p	2.72479	0.533255	3.55531e-05	0.000305223
hsa-miR-767-3p	5.75054	0.563729	3.57252e-05	0.000305223
hsa-miR-92a-1-5p	1.41444	2.68752	3.60395e-05	0.000305223
hsa-miR-6507-5p	-2.02526	-0.0545686	4.16403e-05	0.00034416
hsa-miR-3613-5p	1.20181	2.52351	4.41428e-05	0.0003605
hsa-miR-1304-3p	1.49133	4.215	4.57658e-05	0.000369357
hsa-miR-455-3p	1.48734	7.79	4.68988e-05	0.0003741
hsa-miR-301b	1.8368	0.853063	4.97608e-05	0.000386363
hsa-miR-338-5p	-1.37501	2.91358	5.00143e-05	0.000386363
hsa-miR-301a-3p	1.06859	3.59284	5.66767e-05	0.000427255
hsa-miR-301a-5p	1.42829	1.59351	6.78729e-05	0.000499628
hsa-miR-452-3p	2.54604	2.97906	6.84621e-05	0.000499628
hsa-miR-942-5p	1.06178	3.4231	7.35393e-05	0.000527569
hsa-miR-15a-3p	2.72754	-0.489091	8.35471e-05	0.000590859
hsa-miR-877-5p	1.514	2.58506	9.09561e-05	0.000630262
hsa-miR-151b	-1.00405	0.293214	0.000124375	0.000853215
hsa-miR-573	3.35933	-0.152331	0.000140878	0.000947221
hsa-miR-615-3p	1.91242	2.04335	0.000142221	0.000947221
hsa-miR-146b-5p	1.04249	9.95205	0.000168873	0.00111391
hsa-miR-3662	3.49137	2.4557	0.000191107	0.00123679
hsa-miR-6728-5p	3.02615	-0.618637	0.00020512	0.00130289
hsa-miR-483-5p	4.07071	2.10502	0.000211121	0.00132871
hsa-miR-4517	2.5804	-0.582163	0.000270805	0.00168884
hsa-miR-99a-5p	-1.21374	9.14717	0.000286993	0.00177367
hsa-miR-636	1.99004	-0.371849	0.000338736	0.0020564
hsa-miR-452-5p	1.93736	7.21284	0.000351619	0.00211589
hsa-miR-196a-5p	2.01148	4.0464	0.000366252	0.00218477
hsa-miR-372-3p	11.1397	8.07797	0.000376992	0.00222946
hsa-miR-125b-5p	-1.07365	1.32779	0.000408206	0.00239341
hsa-miR-363-3p	-1.13448	4.65308	0.000578576	0.00330753
hsa-miR-4640-5p	1.99457	-0.521444	0.000746998	0.00416618
hsa-miR-4449	3.48137	1.20443	0.000755101	0.00417741
hsa-miR-6783-3p	1.63107	-0.202645	0.000822542	0.00447828
hsa-miR-4745-5p	2.62267	-0.793407	0.000840703	0.00454112
hsa-miR-196b-5p	1.76651	8.45057	0.000887161	0.00471777
hsa-miR-4521	-1.36431	0.180415	0.000918025	0.00484434
hsa-miR-1910-5p	2.89051	-0.229827	0.000994191	0.00520622
hsa-miR-210-3p	1.44749	9.58234	0.001041	0.00532932
hsa-miR-708-5p	1.64807	5.89922	0.00111674	0.00563297
hsa-miR-4664-5p	1.98998	-0.678402	0.00125862	0.00621161
hsa-miR-675-3p	2.84165	5.87869	0.0013602	0.00657111
hsa-miR-7974	1.91354	0.660826	0.00138941	0.00666528
hsa-miR-676-3p	-1.18742	0.191588	0.00161512	0.00758886
hsa-miR-942-3p	1.28175	0.649698	0.00166525	0.00777119
hsa-miR-3682-3p	1.01184	0.733511	0.0019111	0.00874008
hsa-miR-584-5p	1.34403	7.11411	0.00197862	0.00892984
hsa-miR-205-3p	3.20286	1.93505	0.00199912	0.00896339
hsa-miR-483-3p	3.57235	1.67449	0.00201849	0.00899144
hsa-miR-6715b-3p	3.65603	-0.306663	0.00203572	0.0090097
hsa-miR-6499-3p	3.21566	0.72124	0.00229946	0.0100473
hsa-miR-1269a	3.79358	7.13972	0.00235079	0.0101424
hsa-miR-4660	1.65257	0.129465	0.00257213	0.011018
hsa-miR-224-3p	1.60494	1.91004	0.00258586	0.011018
hsa-miR-6854-5p	1.27189	1.02579	0.00262562	0.0111184
hsa-miR-183-5p	1.21606	12.8984	0.00273205	0.011428
hsa-miR-34c-5p	2.15149	4.23452	0.00283805	0.0117283
hsa-miR-4661-5p	1.3012	2.70313	0.00290755	0.0118725
hsa-miR-454-5p	1.05441	0.398785	0.00293386	0.011909
hsa-miR-130a-5p	1.48338	-0.000100473	0.00318453	0.0128505
hsa-miR-3150b-3p	1.78448	1.32536	0.00352731	0.0139065
hsa-miR-3691-5p	1.42642	0.0419663	0.00368548	0.0142838
hsa-miR-760	1.33821	0.653417	0.00389213	0.0148333
hsa-miR-504-5p	-1.14152	0.104536	0.00451883	0.0168474
hsa-miR-508-3p	2.70107	4.9604	0.00456027	0.01691
hsa-miR-3687	3.88362	0.106425	0.00465627	0.0169715
hsa-miR-4645-3p	1.46014	-0.55615	0.00468168	0.0169715
hsa-miR-1293	2.50225	1.24636	0.00505965	0.0179841
hsa-miR-3940-5p	1.61911	-0.386544	0.00518248	0.0182289
hsa-miR-1911-5p	4.32753	2.13351	0.00581432	0.0197457
hsa-miR-944	2.73501	7.43522	0.00598763	0.0201349
hsa-miR-935	2.05021	1.90477	0.00602502	0.0201618
hsa-miR-519a-5p	4.58871	1.86472	0.00726197	0.0239505
hsa-miR-3651	1.51527	1.75079	0.00770009	0.0251536
hsa-miR-1304-5p	1.52888	0.40437	0.00820597	0.0263928
hsa-miR-146a-3p	1.70301	0.31144	0.00823332	0.0263928
hsa-miR-3176	1.54265	-0.417159	0.008389	0.0267668
hsa-miR-1248	1.77997	-0.0552501	0.00906569	0.0285278
hsa-miR-552-5p	4.05371	4.64667	0.00923864	0.0285482
hsa-miR-526b-5p	4.28429	3.26025	0.00994446	0.0305915
hsa-miR-205-5p	2.50579	12.8882	0.0104479	0.0317134
hsa-miR-584-3p	1.6789	-0.374284	0.0106502	0.0321853
hsa-miR-4713-5p	1.56843	-0.508951	0.0108257	0.0324298
hsa-miR-5699-3p	1.41813	-0.488831	0.0110698	0.0328738
hsa-miR-518b	4.40004	1.98488	0.0115008	0.03395
hsa-miR-296-3p	1.97951	0.298948	0.0115311	0.03395
hsa-miR-5579-3p	2.12331	0.39002	0.0116532	0.0341627
hsa-miR-1237-3p	1.16109	-0.458764	0.0124853	0.0364466
hsa-miR-3620-3p	1.39688	-0.170024	0.0130122	0.0375059
hsa-miR-551a	1.82023	-0.621103	0.0145296	0.0408495
hsa-miR-3648	2.35789	-0.339607	0.0148802	0.0413272
hsa-miR-34b-3p	1.72452	1.62788	0.0155633	0.0428772
hsa-miR-5003-3p	1.2746	-0.415832	0.016127	0.0442524
hsa-miR-1229-3p	1.27395	0.340892	0.0169257	0.0460754
hsa-miR-3136-5p	1.08341	-0.34832	0.0181647	0.049059

## Sheet: e. HNSC
Differentially expressed miRNAs in HNSC
miRNA	logFC	logCPM	PValue	FDR
hsa-miR-381-3p	-2.66784	8.141	1.92548e-150	1.3228e-147
hsa-miR-30a-3p	-2.42396	12.0173	2.18371e-119	7.50105e-117
hsa-miR-139-3p	-2.50403	4.84235	3.51463e-119	8.04849e-117
hsa-miR-378a-5p	-1.96686	7.78734	6.3528e-116	1.09109e-113
hsa-miR-136-3p	-2.30992	3.94482	3.13566e-114	4.3084e-112
hsa-miR-338-5p	-2.06215	2.6091	1.61171e-108	1.8454e-106
hsa-miR-299-5p	-2.57038	3.42395	1.31265e-99	1.28827e-97
hsa-miR-101-5p	-1.73834	2.56014	4.18377e-99	3.59281e-97
hsa-miR-375	-3.63123	11.7527	2.75174e-95	2.10049e-93
hsa-miR-139-5p	-1.75955	5.85316	3.25414e-95	2.23559e-93
hsa-miR-195-5p	-1.9184	5.24652	3.00913e-92	1.87934e-90
hsa-miR-411-5p	-2.41027	4.53938	1.18298e-91	6.77257e-90
hsa-miR-30a-5p	-1.94965	13.3006	1.26891e-90	6.70568e-89
hsa-miR-29c-3p	-2.16588	11.4825	2.24592e-85	1.1021e-83
hsa-miR-29a-3p	-1.48209	13.2278	2.47891e-83	1.13534e-81
hsa-miR-145-3p	-1.53406	5.05989	2.02492e-81	8.6945e-80
hsa-miR-4510	-1.84509	3.3278	2.45539e-79	9.92265e-78
hsa-miR-376c-3p	-2.04282	3.44099	1.22567e-77	4.67798e-76
hsa-miR-1301-3p	1.78195	3.25225	2.5907e-77	9.36741e-76
hsa-miR-615-3p	4.45107	1.81887	1.51765e-75	5.21314e-74
hsa-miR-30e-3p	-1.09542	13.1026	2.6682e-75	8.72883e-74
hsa-miR-126-5p	-1.18097	7.7606	7.50813e-73	2.34459e-71
hsa-miR-190a-5p	-1.68123	1.928	3.35882e-72	1.00327e-70
hsa-let-7c-5p	-2.00273	11.6337	5.12934e-71	1.46827e-69
hsa-miR-196b-5p	3.70815	7.77852	6.20303e-71	1.70459e-69
hsa-miR-379-5p	-1.93018	10.8105	1.00538e-70	2.65653e-69
hsa-miR-140-3p	-1.29498	10.4543	1.3012e-69	3.31084e-68
hsa-miR-455-3p	2.58064	9.0641	2.09003e-69	5.12804e-68
hsa-miR-100-5p	-1.66632	12.5776	3.59258e-68	8.51071e-67
hsa-miR-377-5p	-2.04346	2.0723	6.17663e-67	1.41445e-65
hsa-miR-30c-2-3p	-1.94738	4.98889	2.66928e-65	5.91547e-64
hsa-miR-379-3p	-2.25256	1.06528	3.82769e-65	8.07809e-64
hsa-miR-410-3p	-2.03605	4.49767	3.88031e-65	8.07809e-64
hsa-miR-6129	-1.86743	3.52591	1.84379e-60	3.72553e-59
hsa-miR-495-3p	-1.81576	3.30022	2.39793e-58	4.70679e-57
hsa-miR-381-5p	-2.62524	0.545333	2.37819e-57	4.53837e-56
hsa-miR-378b	-2.19791	0.978247	3.59692e-57	6.6786e-56
hsa-miR-99a-5p	-1.95553	9.83217	8.00867e-57	1.44788e-55
hsa-miR-654-3p	-1.84614	5.61003	1.34608e-56	2.37118e-55
hsa-miR-486-5p	-2.46305	1.79256	9.41369e-55	1.6168e-53
hsa-miR-337-3p	-1.76627	4.9451	2.21901e-52	3.71819e-51
hsa-miR-411-3p	-1.92538	1.66063	1.85399e-51	2.96207e-50
hsa-miR-93-3p	1.49692	3.81764	8.25281e-51	1.28856e-49
hsa-miR-29c-5p	-1.15386	4.09128	2.93314e-50	4.47793e-49
hsa-miR-369-3p	-1.59194	3.19924	8.12413e-50	1.21332e-48
hsa-miR-671-5p	1.51732	3.00002	5.07332e-49	7.41568e-48
hsa-miR-127-3p	-1.54949	10.393	3.02269e-48	4.32623e-47
hsa-miR-21-5p	1.14627	18.3049	1.7741e-47	2.48736e-46
hsa-miR-301a-3p	1.86301	3.35855	3.24985e-47	4.46529e-46
hsa-miR-27b-3p	-1.07619	11.825	2.73074e-46	3.67847e-45
hsa-miR-10b-5p	-1.01123	14.8257	9.27856e-46	1.22584e-44
hsa-miR-487b-3p	-1.4951	2.8999	6.43409e-45	8.34004e-44
hsa-miR-503-5p	2.21292	3.699	1.44522e-44	1.83864e-43
hsa-miR-499a-5p	-3.3627	1.02555	1.94096e-44	2.42443e-43
hsa-miR-130b-3p	1.27896	4.76351	5.95371e-44	7.30393e-43
hsa-miR-324-5p	1.37022	4.70985	9.39208e-43	1.13199e-41
hsa-miR-1307-3p	1.23899	10.8881	1.98195e-42	2.34758e-41
hsa-miR-4652-5p	3.64915	2.47247	3.60811e-42	4.20131e-41
hsa-miR-369-5p	-1.61281	2.79696	9.04812e-42	1.03601e-40
hsa-miR-1910-5p	3.19194	0.98888	4.14071e-41	4.66339e-40
hsa-miR-148a-5p	-1.51022	6.08364	7.92362e-40	8.77988e-39
hsa-miR-210-3p	2.43137	10.5813	2.65011e-39	2.88988e-38
hsa-miR-589-3p	1.57518	2.50007	6.40392e-39	6.87421e-38
hsa-miR-1468-5p	-1.24411	1.92309	6.34203e-38	6.60148e-37
hsa-miR-301a-5p	2.33088	2.25278	6.47285e-38	6.63709e-37
hsa-miR-449a	-3.2596	1.60942	6.99481e-38	7.06682e-37
hsa-miR-503-3p	2.64757	1.00722	5.90304e-37	5.87738e-36
hsa-miR-199b-5p	-1.19368	7.69239	1.12006e-35	1.09926e-34
hsa-miR-143-3p	-1.5611	17.3262	1.6987e-35	1.64368e-34
hsa-miR-655-3p	-1.49782	1.97501	3.64716e-35	3.48e-34
hsa-miR-18a-3p	1.66057	1.94086	1.01121e-34	9.51646e-34
hsa-miR-370-5p	-1.34193	2.41835	1.23332e-33	1.14498e-32
hsa-miR-136-5p	-1.3602	4.72771	1.53432e-33	1.40544e-32
hsa-miR-93-5p	1.19773	12.8444	1.65903e-33	1.49967e-32
hsa-miR-4746-5p	1.65766	2.77228	2.41324e-33	2.15311e-32
hsa-miR-193b-3p	1.61362	7.62569	2.54036e-33	2.23747e-32
hsa-miR-877-5p	1.74984	2.05142	1.0157e-32	8.83271e-32
hsa-miR-454-3p	1.17488	3.2394	3.51201e-32	3.01594e-31
hsa-miR-34c-5p	-1.73985	5.20199	3.071e-31	2.56425e-30
hsa-miR-148a-3p	-1.1965	15.1674	3.098e-31	2.56425e-30
hsa-miR-18a-5p	1.39004	4.67845	3.80646e-31	3.11314e-30
hsa-miR-2355-5p	1.33713	6.57587	3.89332e-31	3.14672e-30
hsa-miR-889-3p	-1.17304	4.75707	5.23288e-31	4.18022e-30
hsa-miR-208b-3p	-3.1003	1.4273	1.11938e-30	8.73877e-30
hsa-miR-365a-5p	2.02848	1.49699	1.70636e-30	1.31716e-29
hsa-miR-629-3p	1.23534	2.91718	2.2162e-30	1.6917e-29
hsa-miR-424-3p	1.63453	2.73692	3.66227e-30	2.76481e-29
hsa-miR-224-5p	1.62204	7.48511	7.43911e-30	5.55507e-29
hsa-miR-335-5p	-1.21993	3.12904	2.10985e-29	1.55857e-28
hsa-miR-34c-3p	-1.66529	4.65303	2.14775e-29	1.56969e-28
hsa-miR-301b	2.27558	0.645838	2.28166e-29	1.65e-28
hsa-miR-196a-5p	4.21402	1.89276	4.73608e-29	3.35432e-28
hsa-miR-154-5p	-1.19333	2.24543	6.78914e-29	4.75932e-28
hsa-miR-31-5p	2.6847	6.91151	1.28451e-28	8.91369e-28
hsa-miR-433-3p	-1.42185	0.861689	2.88826e-28	1.98424e-27
hsa-miR-937-3p	2.01593	2.65518	3.33121e-28	2.26588e-27
hsa-miR-34b-5p	-1.87628	2.12072	3.68756e-28	2.48368e-27
hsa-miR-455-5p	1.18847	6.20245	4.66617e-28	3.11229e-27
hsa-miR-217	-1.4217	4.18779	9.48973e-28	6.2687e-27
hsa-miR-3928-3p	1.27517	1.15858	1.23987e-27	8.11228e-27
hsa-miR-125b-2-3p	-1.5134	5.49701	2.08482e-27	1.33857e-26
hsa-miR-424-5p	1.40352	6.90166	7.39505e-27	4.70407e-26
hsa-miR-431-3p	-1.39536	3.93567	7.92563e-27	4.99533e-26
hsa-miR-656-3p	-1.34934	0.411137	1.26171e-26	7.87997e-26
hsa-miR-4664-3p	1.89382	0.780965	1.42994e-26	8.85014e-26
hsa-miR-7705	1.72252	0.647581	2.58177e-26	1.58364e-25
hsa-miR-432-5p	-1.31265	3.76512	2.91493e-26	1.77217e-25
hsa-miR-17-5p	1.0595	9.42087	6.19538e-26	3.73353e-25
hsa-miR-708-5p	1.19024	6.64603	1.49441e-25	8.77484e-25
hsa-miR-183-5p	1.39213	13.2983	1.98271e-25	1.14464e-24
hsa-miR-2355-3p	1.42713	3.21979	3.76451e-25	2.13737e-24
hsa-miR-767-5p	5.32279	5.56013	5.3099e-25	2.99008e-24
hsa-miR-6134	-1.62128	0.486449	5.57672e-25	3.1148e-24
hsa-miR-216a-5p	-1.77274	-0.142689	1.12816e-24	6.21156e-24
hsa-miR-99a-3p	-1.38372	2.26384	3.68155e-24	2.00732e-23
hsa-miR-144-3p	-1.58367	4.19804	1.28149e-23	6.82466e-23
hsa-miR-1	-2.90331	3.96546	6.8461e-23	3.56308e-22
hsa-miR-939-5p	1.17447	0.571181	8.21566e-23	4.24373e-22
hsa-miR-376a-5p	-1.32	0.696413	9.08046e-23	4.65543e-22
hsa-miR-4713-5p	2.28951	-0.361353	1.3554e-22	6.89749e-22
hsa-miR-183-3p	1.50746	1.00664	3.29514e-22	1.65238e-21
hsa-miR-96-5p	1.24725	4.46653	3.87328e-22	1.91435e-21
hsa-miR-1226-3p	1.19002	1.4652	9.21336e-22	4.48906e-21
hsa-miR-5001-5p	1.55733	0.352773	1.1972e-21	5.79211e-21
hsa-miR-585-5p	-1.59362	-0.299443	1.60252e-21	7.69884e-21
hsa-miR-3922-3p	1.24838	0.981245	2.9875e-21	1.40576e-20
hsa-miR-653-5p	-1.08433	2.75062	3.72662e-21	1.74163e-20
hsa-miR-1237-3p	1.66903	0.184463	6.13299e-21	2.83224e-20
hsa-miR-205-3p	3.7382	6.25983	6.14271e-21	2.83224e-20
hsa-miR-561-5p	-1.64082	-0.335985	6.69798e-21	3.06768e-20
hsa-miR-7706	1.01679	1.63456	1.53882e-20	6.86472e-20
hsa-miR-20a-3p	1.08807	3.12405	1.62169e-20	7.18776e-20
hsa-miR-299-3p	-1.22264	0.53458	2.5156e-20	1.10783e-19
hsa-miR-676-3p	-1.27597	0.000308249	2.74755e-20	1.20227e-19
hsa-miR-23a-5p	1.35686	3.03266	4.13311e-20	1.79712e-19
hsa-miR-1305	2.25341	0.43114	5.78236e-20	2.49842e-19
hsa-miR-4638-3p	1.5121	0.510527	8.35556e-20	3.54338e-19
hsa-miR-758-5p	-1.14466	4.19878	9.07433e-20	3.82458e-19
hsa-miR-1293	2.17922	3.07051	9.79946e-20	4.10502e-19
hsa-miR-190b	-1.23305	-0.0320329	1.29134e-19	5.31226e-19
hsa-miR-1269a	3.91588	7.16558	1.33095e-19	5.44264e-19
hsa-miR-4724-5p	2.27445	-0.402894	1.96814e-19	8.00067e-19
hsa-miR-3170	1.64489	0.194153	2.88841e-19	1.16726e-18
hsa-miR-4326	1.9043	2.74686	3.08947e-19	1.24121e-18
hsa-miR-152-5p	1.14921	0.981844	3.78211e-19	1.51065e-18
hsa-miR-6783-3p	1.58091	-0.149303	3.86215e-19	1.5337e-18
hsa-miR-493-5p	-1.07447	3.62682	6.37864e-19	2.51846e-18
hsa-miR-125b-1-3p	-1.01239	1.48223	7.71218e-19	3.02758e-18
hsa-miR-744-3p	1.08219	4.52292	8.05846e-19	3.14555e-18
hsa-miR-3662	1.80384	0.9658	2.11859e-18	8.1768e-18
hsa-miR-101-3p	-1.4688	5.45481	2.836e-18	1.08407e-17
hsa-miR-6891-5p	2.37762	0.0139448	2.84036e-18	1.08407e-17
hsa-miR-1247-3p	-1.49508	6.79619	3.25062e-18	1.22702e-17
hsa-miR-196a-3p	3.52568	0.0228882	5.32444e-18	1.98799e-17
hsa-miR-592	1.82191	1.72524	1.13895e-17	4.20677e-17
hsa-miR-151a-5p	1.79774	2.46202	1.27757e-17	4.69353e-17
hsa-miR-539-5p	-1.14342	2.71074	1.36047e-17	4.97149e-17
hsa-miR-193b-5p	1.09034	4.20994	1.45019e-17	5.24359e-17
hsa-miR-130a-5p	1.47644	0.61798	1.94776e-17	6.96932e-17
hsa-miR-6728-5p	2.02381	-0.0776972	3.37138e-17	1.19389e-16
hsa-miR-452-3p	1.20457	3.49275	3.57548e-17	1.25967e-16
hsa-miR-7854-3p	1.73785	-0.0601285	4.02189e-17	1.40971e-16
hsa-miR-539-3p	-1.14704	0.156246	4.63019e-17	1.61469e-16
hsa-miR-34b-3p	-1.30696	2.67411	4.90878e-17	1.69464e-16
hsa-miR-451a	-1.29874	10.1104	8.33562e-17	2.86329e-16
hsa-miR-636	1.53442	-0.290879	1.49298e-16	5.0526e-16
hsa-miR-31-3p	1.89017	6.2335	1.68144e-16	5.66249e-16
hsa-miR-4658	2.46898	-0.429994	1.87383e-16	6.27963e-16
hsa-miR-3648	2.31202	-0.258127	2.07451e-16	6.88048e-16
hsa-miR-548b-3p	-1.28647	0.0966723	2.08317e-16	6.88048e-16
hsa-miR-944	1.17703	8.49519	2.17027e-16	7.13385e-16
hsa-miR-377-3p	-1.02917	0.984535	2.5124e-16	8.21913e-16
hsa-miR-6870-3p	1.88986	-0.198708	2.68262e-16	8.73074e-16
hsa-miR-496	-1.09396	1.91343	2.6942e-16	8.73074e-16
hsa-miR-5001-3p	1.15023	0.318997	4.50609e-16	1.44658e-15
hsa-miR-3911	1.94394	-0.334486	4.72331e-16	1.50926e-15
hsa-miR-5698	-1.1085	0.211319	6.44704e-16	2.04107e-15
hsa-miR-182-5p	1.01633	14.3304	1.23107e-15	3.87957e-15
hsa-miR-1292-5p	1.13227	0.238984	1.31859e-15	4.13639e-15
hsa-miR-365b-5p	1.38959	0.411735	1.34071e-15	4.18667e-15
hsa-miR-454-5p	1.01182	0.523397	1.38066e-15	4.2919e-15
hsa-miR-6781-3p	1.60362	-0.298709	1.58753e-15	4.91276e-15
hsa-miR-4766-3p	1.67459	-0.336768	2.56177e-15	7.8921e-15
hsa-miR-128-3p	-1.33827	5.14895	2.67674e-15	8.20587e-15
hsa-miR-4466	2.08648	-0.435091	2.68751e-15	8.20587e-15
hsa-miR-155-3p	1.76869	0.446088	5.32813e-15	1.60545e-14
hsa-miR-92a-1-5p	1.06708	2.76253	5.71833e-15	1.7155e-14
hsa-miR-3687	2.53389	-0.397639	6.3737e-15	1.9038e-14
hsa-miR-1245b-3p	1.20325	1.87786	9.57428e-15	2.83514e-14
hsa-miR-6510-3p	-1.44692	5.32505	1.02727e-14	3.02891e-14
hsa-miR-16-5p	1.17541	2.63663	1.06198e-14	3.11785e-14
hsa-miR-135b-5p	1.181	5.58886	1.43913e-14	4.20717e-14
hsa-miR-29b-1-5p	1.01358	2.77069	2.20104e-14	6.38022e-14
hsa-miR-9-5p	3.06917	1.18465	2.42756e-14	7.00727e-14
hsa-miR-4668-3p	1.10082	1.18402	3.21185e-14	9.2324e-14
hsa-miR-3651	1.53791	1.16889	4.686e-14	1.34137e-13
hsa-miR-3691-5p	1.16316	0.370188	5.00275e-14	1.4261e-13
hsa-miR-3176	1.61866	-0.236425	5.62928e-14	1.59149e-13
hsa-miR-3934-5p	1.28541	0.8058	5.75957e-14	1.62165e-13
hsa-miR-103a-2-5p	1.19958	1.32195	7.15237e-14	2.00558e-13
hsa-miR-19b-3p	1.37446	-0.0175093	1.01547e-13	2.8244e-13
hsa-miR-206	-1.9827	11.6464	1.61405e-13	4.43542e-13
hsa-miR-3940-3p	1.3635	0.178212	1.68182e-13	4.60323e-13
hsa-miR-504-5p	-1.31691	-0.0117885	1.71372e-13	4.67192e-13
hsa-miR-767-3p	3.61257	0.538209	2.69221e-13	7.28169e-13
hsa-miR-25-5p	1.51878	0.411397	3.55372e-13	9.49964e-13
hsa-miR-330-3p	1.14734	0.582997	8.3523e-13	2.20693e-12
hsa-miR-3620-3p	1.3021	-0.18384	8.88846e-13	2.33961e-12
hsa-miR-181b-5p	1.5426	3.19471	1.25672e-12	3.28275e-12
hsa-miR-6499-3p	1.54398	2.12371	2.09326e-12	5.42668e-12
hsa-miR-6797-3p	1.54906	-0.381376	2.25823e-12	5.8105e-12
hsa-miR-323b-3p	1.18158	2.16701	3.38656e-12	8.64896e-12
hsa-miR-5008-3p	1.74989	-0.510892	4.77714e-12	1.21552e-11
hsa-miR-3120-5p	-1.40948	-0.252155	5.57207e-12	1.41255e-11
hsa-miR-519a-5p	2.73669	1.61862	1.51561e-11	3.77256e-11
hsa-miR-2277-5p	1.10423	0.330993	2.48706e-11	6.10218e-11
hsa-miR-4640-3p	1.46952	-0.422026	2.96676e-11	7.25325e-11
hsa-miR-3168	2.75014	-0.372424	4.1142e-11	1.00229e-10
hsa-miR-4484	-1.14437	-0.369423	4.2482e-11	1.03128e-10
hsa-miR-1229-3p	1.22949	-0.0997707	5.24987e-11	1.26107e-10
hsa-miR-1277-3p	1.22114	0.634913	5.63644e-11	1.34921e-10
hsa-miR-4449	1.60367	0.577815	6.26439e-11	1.49432e-10
hsa-miR-3129-3p	1.12435	0.0574616	7.52333e-11	1.78225e-10
hsa-miR-135b-3p	1.02202	1.71217	1.07417e-10	2.51004e-10
hsa-miR-1343-3p	1.00226	0.0931913	1.47113e-10	3.41442e-10
hsa-miR-378i	-1.2584	0.509715	5.19646e-10	1.16666e-09
hsa-miR-130b-5p	1.89653	2.66944	6.00699e-10	1.34423e-09
hsa-miR-3187-3p	1.35817	-0.279822	6.87109e-10	1.53261e-09
hsa-miR-376a-2-5p	-1.04447	-0.198483	7.30233e-10	1.61829e-09
hsa-miR-548k	1.60532	-0.207583	9.62215e-10	2.11195e-09
hsa-miR-6750-3p	1.20583	-0.511404	1.29374e-09	2.81266e-09
hsa-miR-7850-5p	1.48235	-0.267328	1.30874e-09	2.83629e-09
hsa-let-7a-3p	1.00811	-0.168858	1.52504e-09	3.29467e-09
hsa-miR-5579-3p	1.00163	1.11206	2.05225e-09	4.41973e-09
hsa-miR-133b	-1.76648	3.01506	2.20463e-09	4.70366e-09
hsa-miR-204-5p	-1.37484	3.2946	5.22826e-09	1.09174e-08
hsa-miR-7974	1.23822	0.430492	5.67874e-09	1.17509e-08
hsa-miR-6130	1.81171	3.18652	6.39367e-09	1.31905e-08
hsa-miR-573	1.56695	-0.150037	7.06092e-09	1.44802e-08
hsa-miR-187-3p	1.24505	6.05212	1.2342e-08	2.50116e-08
hsa-miR-6777-5p	1.09981	-0.157899	3.50937e-08	6.82984e-08
hsa-miR-137	1.74982	1.23647	5.20829e-08	9.91162e-08
hsa-miR-873-5p	1.9278	-0.439984	5.40389e-08	1.02554e-07
hsa-miR-3607-3p	1.11001	4.89806	7.39572e-08	1.38821e-07
hsa-miR-187-5p	1.44123	-0.431893	1.12323e-07	2.07435e-07
hsa-miR-4784	1.55312	0.0642126	1.55869e-07	2.86315e-07
hsa-miR-7702	1.15448	1.50855	1.65608e-07	3.02587e-07
hsa-miR-520f-3p	2.03596	0.143019	2.47891e-07	4.49344e-07
hsa-miR-3161	1.79335	-0.591975	2.86531e-07	5.18018e-07
hsa-miR-9-3p	1.9366	0.958505	4.02812e-07	7.22537e-07
hsa-miR-3144-3p	1.61079	-0.425638	4.7022e-07	8.39068e-07
hsa-miR-5100	1.10908	-0.321689	8.09489e-07	1.4223e-06
hsa-miR-6720-5p	1.08994	-0.253075	1.85638e-06	3.19632e-06
hsa-miR-20b-5p	1.02762	4.8618	2.81054e-06	4.74408e-06
hsa-miR-1911-5p	2.30301	1.42528	4.48619e-06	7.46251e-06
hsa-miR-138-5p	1.18415	0.0553489	1.2228e-05	1.99067e-05
hsa-miR-1248	1.08997	0.229352	1.61885e-05	2.60456e-05
hsa-miR-520a-5p	1.87774	0.891369	4.96147e-05	7.78202e-05
hsa-miR-518b	1.16798	1.23636	0.000137592	0.000208207
hsa-miR-518c-5p	1.44345	0.390882	0.000191541	0.000286063
hsa-miR-508-3p	1.38411	6.36887	0.000222628	0.000331768
hsa-miR-577	1.08291	2.1917	0.000256955	0.000378005
hsa-miR-508-5p	1.75607	1.91561	0.000372397	0.000540881
hsa-miR-506-3p	1.77548	1.01663	0.00044829	0.00064565
hsa-miR-20b-3p	1.0483	0.6714	0.000451391	0.000648757
hsa-miR-526b-5p	1.09712	1.92517	0.000800291	0.00113595
hsa-miR-525-5p	1.17147	0.587224	0.00370988	0.0049779
hsa-miR-509-3-5p	1.03666	0.804219	0.0304787	0.0377277

## Sheet: f. KICH
Differentially expressed miRNAs in KICH
miRNA	logFC	logCPM	PValue	FDR
hsa-miR-222-3p	3.9117	8.56845	7.40517e-173	3.24347e-170
hsa-miR-222-5p	3.84412	5.25411	6.88163e-155	1.50708e-152
hsa-miR-221-3p	4.07822	10.8021	4.88598e-152	7.13354e-150
hsa-miR-221-5p	3.31706	2.44938	1.59696e-130	1.74867e-128
hsa-miR-192-5p	-3.6052	11.2768	3.75834e-103	3.29231e-101
hsa-miR-192-3p	-4.16262	3.02501	2.80453e-101	2.04731e-99
hsa-miR-874-3p	3.64139	8.43579	6.02609e-100	3.77061e-98
hsa-miR-675-3p	-3.9587	5.45181	6.27149e-97	3.43364e-95
hsa-miR-130a-3p	-2.37424	5.31983	4.85378e-92	2.36217e-90
hsa-miR-185-5p	1.98888	6.73931	2.42744e-88	1.06322e-86
hsa-miR-184	-5.10335	2.97895	9.91427e-79	3.94768e-77
hsa-miR-194-3p	-3.38658	3.17427	6.35114e-78	2.31817e-76
hsa-miR-194-5p	-4.15941	4.33153	5.76343e-76	1.94183e-74
hsa-miR-891a-5p	8.14128	14.0634	7.29364e-73	2.28187e-71
hsa-miR-96-5p	3.47052	5.06225	4.25285e-66	1.24183e-64
hsa-miR-618	3.19995	2.32373	8.81525e-66	2.41317e-64
hsa-miR-182-5p	3.66444	14.6128	1.22807e-65	3.16409e-64
hsa-miR-582-3p	2.83583	9.68388	3.40356e-65	8.28199e-64
hsa-miR-185-3p	2.12916	3.37768	3.85068e-65	8.87682e-64
hsa-miR-135b-5p	-4.21002	1.62836	2.42189e-64	5.30394e-63
hsa-miR-22-3p	1.28834	17.1184	3.39947e-64	7.09032e-63
hsa-miR-892b	7.87474	5.01046	1.09598e-60	2.18199e-59
hsa-miR-455-5p	-2.95599	3.82287	1.40648e-60	2.67844e-59
hsa-miR-582-5p	2.45136	4.89464	5.67218e-56	1.03517e-54
hsa-miR-892a	7.27303	7.41609	5.98224e-56	1.04809e-54
hsa-miR-891b	7.15247	5.7598	7.59365e-56	1.27924e-54
hsa-miR-3191-3p	3.1974	0.368566	1.9689e-55	3.19399e-54
hsa-miR-183-5p	3.1366	12.8345	5.75867e-54	9.0082e-53
hsa-miR-26b-5p	-1.07029	8.53942	2.27888e-53	3.4419e-52
hsa-miR-4501	4.33806	1.63414	6.36441e-53	9.29203e-52
hsa-miR-1251-5p	-4.69742	2.57118	1.01423e-52	1.43301e-51
hsa-miR-30b-3p	2.56145	4.80641	2.49996e-51	3.35568e-50
hsa-miR-888-5p	6.98976	6.21025	2.52825e-51	3.35568e-50
hsa-miR-892c-3p	6.96403	3.79072	2.11484e-47	2.72441e-46
hsa-miR-887-3p	-1.98669	1.55423	5.29719e-47	6.62906e-46
hsa-miR-145-5p	-1.8577	9.67312	1.02626e-46	1.24862e-45
hsa-miR-874-5p	2.8506	2.36529	4.45767e-46	5.27691e-45
hsa-miR-561-5p	2.65642	1.7255	1.96621e-43	2.26632e-42
hsa-miR-3065-3p	-2.96352	4.27514	3.28702e-42	3.69158e-41
hsa-miR-1287-5p	-1.37378	3.30044	4.95992e-42	5.43111e-41
hsa-miR-455-3p	-2.66793	7.4653	6.57545e-41	7.0245e-40
hsa-miR-132-5p	-1.64931	0.991438	7.14244e-41	7.27532e-40
hsa-miR-671-3p	1.62893	2.50062	3.40024e-40	3.38478e-39
hsa-miR-195-5p	-1.53232	4.4682	6.84206e-40	6.65961e-39
hsa-miR-497-5p	-1.39298	4.44066	3.34065e-39	3.18088e-38
hsa-miR-106b-3p	1.41859	7.62532	3.11107e-38	2.89925e-37
hsa-miR-30d-3p	1.57103	4.76604	1.90384e-37	1.73726e-36
hsa-miR-206	-4.52855	2.45567	3.79024e-36	3.38801e-35
hsa-miR-890	5.69378	2.00923	8.77257e-36	7.68478e-35
hsa-miR-671-5p	1.20523	1.99428	4.24645e-35	3.64695e-34
hsa-miR-891a-3p	5.20664	0.561006	8.71611e-35	7.34165e-34
hsa-miR-181d-5p	-1.44805	3.5654	1.4626e-33	1.20871e-32
hsa-miR-651-5p	3.10642	3.99451	2.42533e-33	1.96721e-32
hsa-miR-3152-5p	4.7187	0.394126	1.90971e-32	1.52083e-31
hsa-miR-885-3p	4.10645	0.0455886	6.11473e-32	4.7826e-31
hsa-miR-145-3p	-1.34507	4.52027	1.18917e-30	9.1378e-30
hsa-miR-187-5p	3.96549	0.811858	2.24673e-30	1.69666e-29
hsa-miR-183-3p	2.729	0.256497	3.32795e-30	2.47058e-29
hsa-miR-190a-5p	-1.99809	2.92309	3.40175e-30	2.47566e-29
hsa-miR-15b-5p	1.62722	7.80276	3.44784e-30	2.47566e-29
hsa-miR-181c-3p	-1.25287	4.61384	5.10964e-30	3.60971e-29
hsa-miR-95-3p	-1.63092	0.492881	7.32873e-30	5.09521e-29
hsa-miR-24-2-5p	-1.22213	2.98898	9.64708e-30	6.60222e-29
hsa-miR-659-5p	1.27305	1.11395	1.12373e-29	7.57219e-29
hsa-miR-6715a-3p	3.11218	1.38355	7.60757e-27	4.97331e-26
hsa-miR-217	-2.96459	5.04057	1.22425e-26	7.88558e-26
hsa-miR-181a-3p	-1.06231	6.33757	2.26323e-26	1.43666e-25
hsa-miR-598-3p	1.53671	5.70276	2.47809e-26	1.55058e-25
hsa-miR-301a-5p	-1.33166	0.5499	1.14937e-25	7.09045e-25
hsa-miR-4661-5p	2.17929	2.48483	1.18378e-25	7.20132e-25
hsa-miR-1304-3p	1.43008	2.44351	1.25858e-25	7.55149e-25
hsa-miR-629-3p	1.58081	2.49255	7.7236e-25	4.57153e-24
hsa-miR-4662a-5p	2.09811	6.33988	1.28417e-24	7.49957e-24
hsa-miR-193a-3p	-1.30181	2.09117	1.78351e-24	1.02787e-23
hsa-miR-143-5p	-1.16902	5.56296	3.91475e-24	2.22683e-23
hsa-let-7d-3p	1.02482	8.75247	4.69056e-24	2.63393e-23
hsa-miR-143-3p	-1.14645	16.0216	1.34979e-23	7.48362e-23
hsa-miR-214-3p	-2.41023	1.19381	1.47935e-23	8.09945e-23
hsa-miR-6842-3p	1.24133	2.24953	2.21071e-23	1.19542e-22
hsa-miR-766-3p	1.38255	3.91392	2.62622e-23	1.40279e-22
hsa-miR-10a-5p	1.17133	16.9889	3.50273e-23	1.84843e-22
hsa-miR-30d-5p	1.36459	14.5402	3.75945e-23	1.96028e-22
hsa-miR-187-3p	3.1809	8.26947	4.6128e-23	2.37695e-22
hsa-miR-191-5p	1.04495	9.18356	1.02065e-22	5.19818e-22
hsa-miR-148a-3p	1.08822	14.5931	3.06721e-21	1.50948e-20
hsa-miR-335-5p	-2.05464	1.93534	4.20979e-21	2.04877e-20
hsa-miR-27a-5p	-1.8399	1.94069	5.5994e-21	2.69509e-20
hsa-miR-584-5p	1.39683	5.45182	7.02037e-21	3.34231e-20
hsa-miR-942-5p	1.3261	2.09989	1.68457e-20	7.84936e-20
hsa-miR-181c-5p	-1.1131	4.8598	3.5011e-20	1.61419e-19
hsa-miR-141-5p	2.59561	8.82601	8.57489e-20	3.87196e-19
hsa-miR-26a-5p	1.30185	1.7917	1.21832e-19	5.44515e-19
hsa-miR-141-3p	2.4886	9.74641	1.84593e-19	8.08519e-19
hsa-miR-1180-3p	-1.10986	4.48344	4.62843e-19	1.96821e-18
hsa-miR-15b-3p	1.41157	4.34044	9.07326e-19	3.78485e-18
hsa-miR-212-3p	-1.15974	1.95698	3.51733e-18	1.42647e-17
hsa-miR-3653	1.56706	1.67663	3.89093e-18	1.56351e-17
hsa-miR-29a-3p	1.02589	13.7224	4.43812e-18	1.76718e-17
hsa-miR-615-3p	-1.59168	2.84624	6.77729e-18	2.6504e-17
hsa-miR-204-3p	-3.31511	0.8907	3.45465e-17	1.31577e-16
hsa-miR-16-2-3p	1.43423	2.09631	4.21855e-17	1.59286e-16
hsa-miR-326	-1.02557	4.42608	5.80822e-17	2.17436e-16
hsa-miR-1247-3p	-2.50915	1.84666	9.7912e-17	3.60382e-16
hsa-miR-204-5p	-2.87403	8.02396	2.56933e-16	9.30057e-16
hsa-miR-576-5p	1.12668	1.93324	2.6271e-16	9.43173e-16
hsa-miR-3117-3p	-1.6644	0.0595443	1.07848e-15	3.84043e-15
hsa-miR-195-3p	-1.06518	1.25174	1.15417e-15	4.04422e-15
hsa-miR-1468-5p	1.46754	5.13972	1.29681e-15	4.50797e-15
hsa-miR-218-1-3p	2.62179	2.15617	2.32904e-15	7.84706e-15
hsa-miR-1271-5p	-1.04107	1.40612	2.17752e-14	7.17109e-14
hsa-miR-3607-3p	1.2351	5.4288	5.75164e-14	1.88002e-13
hsa-miR-144-5p	1.84677	8.57734	7.4193e-14	2.38945e-13
hsa-let-7c-3p	-1.00982	3.15658	9.7909e-14	3.13023e-13
hsa-miR-199a-3p	-2.36112	1.4908	1.30173e-13	4.13159e-13
hsa-miR-4999-5p	1.23734	2.15028	1.54292e-13	4.79291e-13
hsa-miR-508-3p	-1.82859	5.63112	2.05945e-13	6.35237e-13
hsa-miR-4484	2.04018	1.8009	2.40963e-13	7.3293e-13
hsa-miR-335-3p	-1.39351	4.08847	5.83905e-13	1.76379e-12
hsa-miR-628-3p	-1.05733	0.166646	7.42552e-13	2.22766e-12
hsa-miR-29b-3p	1.20106	0.0909869	2.54747e-12	7.53915e-12
hsa-miR-508-5p	-1.90591	0.914717	3.29284e-12	9.6151e-12
hsa-miR-1343-3p	1.21803	0.0616292	4.24661e-12	1.2318e-11
hsa-miR-676-3p	1.2924	1.04977	1.12592e-11	3.22323e-11
hsa-miR-200c-3p	1.75133	12.017	2.09855e-11	5.93009e-11
hsa-miR-4746-5p	1.14172	0.209866	2.60365e-11	7.31025e-11
hsa-miR-149-5p	-1.07878	3.30351	1.78903e-10	4.72045e-10
hsa-miR-136-3p	-1.57241	2.0283	2.3393e-10	6.09888e-10
hsa-miR-4709-3p	1.04284	0.946786	5.58533e-10	1.42231e-09
hsa-miR-193b-5p	1.36383	2.52096	6.55044e-10	1.6489e-09
hsa-miR-144-3p	1.43541	4.83289	1.25055e-09	3.12995e-09
hsa-miR-16-5p	1.24406	0.765493	1.2905e-09	3.21159e-09
hsa-miR-200c-5p	1.42112	3.14587	2.92726e-09	7.12301e-09
hsa-miR-30c-5p	1.15948	1.11026	3.50085e-09	8.42512e-09
hsa-miR-214-5p	-1.83833	1.47754	1.56965e-07	3.56221e-07
hsa-miR-136-5p	-1.31911	3.25209	1.81919e-07	4.08617e-07
hsa-miR-451a	1.14995	9.87428	5.44639e-07	1.20481e-06
hsa-miR-1247-5p	-1.41544	1.28514	6.508e-07	1.42525e-06
hsa-miR-193b-3p	1.03124	5.64264	6.57243e-07	1.4322e-06
hsa-miR-653-5p	2.06512	6.99424	8.83407e-07	1.91551e-06
hsa-miR-592	1.44977	2.18044	1.28619e-06	2.73471e-06
hsa-miR-154-5p	-1.38929	0.620417	1.975e-06	4.11928e-06
hsa-miR-642a-5p	1.6486	2.44822	2.51406e-06	5.16976e-06
hsa-miR-34c-3p	1.4315	1.51627	3.60069e-06	7.30139e-06
hsa-miR-577	1.18002	6.31734	3.74973e-06	7.56858e-06
hsa-miR-20b-3p	-1.08324	1.46131	6.40987e-06	1.28785e-05
hsa-miR-196a-3p	-1.19493	2.67724	3.44781e-05	6.50922e-05
hsa-miR-205-5p	-1.43947	2.22553	4.53021e-05	8.47963e-05
hsa-miR-486-5p	1.41433	0.345955	6.21659e-05	0.000115376
hsa-miR-411-5p	-1.05474	1.69167	0.000108466	0.000198778
hsa-miR-34c-5p	1.1156	1.17674	0.000229096	0.000407902
hsa-miR-375	1.16429	8.52343	0.000306945	0.000537768

## Sheet: g. KIRC
Differentially expressed miRNAs in KIRC
miRNA	logFC	logCPM	PValue	FDR
hsa-miR-508-3p	-4.33002	5.4392	0	0
hsa-miR-508-5p	-4.70692	0.934059	5.52806e-300	1.51192e-297
hsa-miR-362-5p	-2.61217	4.5004	1.31578e-203	2.3991e-201
hsa-miR-532-3p	-2.005	5.92435	7.45373e-198	1.0193e-195
hsa-miR-210-3p	3.1769	12.151	5.02558e-168	5.49799e-166
hsa-miR-500a-3p	-1.59792	8.28119	1.10025e-161	1.00307e-159
hsa-miR-106b-3p	1.50514	8.2193	1.39279e-161	1.08837e-159
hsa-miR-2355-5p	1.57884	5.96074	1.18454e-152	8.09928e-151
hsa-miR-21-5p	2.24624	17.3283	2.47491e-151	1.5042e-149
hsa-miR-122-5p	6.87057	4.16503	5.19602e-148	2.84222e-146
hsa-miR-155-5p	3.68673	9.63567	2.23296e-140	1.11039e-138
hsa-miR-584-5p	2.08936	6.03907	2.35056e-138	1.07146e-136
hsa-miR-188-5p	-1.86672	2.23679	3.62841e-127	1.52672e-125
hsa-miR-106b-5p	1.1116	7.34387	6.91562e-122	2.70203e-120
hsa-miR-629-5p	1.58295	6.42474	1.59563e-120	5.81872e-119
hsa-miR-15a-5p	1.29496	6.97709	4.43555e-114	1.4272e-112
hsa-miR-429	-1.76533	5.28564	1.00876e-110	3.0655e-109
hsa-miR-25-3p	1.00508	12.5216	1.19744e-110	3.44737e-109
hsa-miR-660-5p	-1.56041	5.58838	1.64416e-110	4.49678e-109
hsa-miR-15b-3p	1.85099	4.35388	2.56554e-106	6.68261e-105
hsa-miR-501-3p	-1.3373	6.3854	1.05166e-105	2.61481e-104
hsa-miR-342-5p	1.30943	3.51864	1.26133e-92	2.99978e-91
hsa-miR-224-5p	2.82681	4.94139	2.13132e-91	4.85763e-90
hsa-miR-363-3p	-1.47615	5.27847	1.38148e-90	3.02267e-89
hsa-miR-21-3p	1.80528	10.7514	9.42754e-89	1.98341e-87
hsa-miR-93-5p	1.11846	11.4391	1.10459e-88	2.23782e-87
hsa-miR-142-3p	2.137	11.4875	9.86102e-88	1.92642e-86
hsa-miR-4772-3p	2.12661	2.05722	8.64614e-86	1.63084e-84
hsa-miR-200b-3p	-1.4961	8.04105	4.22807e-84	7.70918e-83
hsa-miR-200b-5p	-1.42795	2.80543	1.83859e-83	3.24423e-82
hsa-miR-592	3.17283	4.64905	4.93118e-83	8.42924e-82
hsa-miR-4677-3p	1.17831	2.78321	1.04897e-81	1.73874e-80
hsa-miR-200a-5p	-1.35667	7.64806	1.10233e-81	1.77346e-80
hsa-miR-452-5p	2.04286	5.82332	3.83227e-80	5.98929e-79
hsa-miR-590-3p	1.28664	2.63577	7.9911e-80	1.2142e-78
hsa-miR-20b-3p	-1.92592	1.04873	6.90464e-76	9.93905e-75
hsa-miR-30c-2-3p	-1.34702	7.7545	3.49171e-75	4.89734e-74
hsa-miR-660-3p	-1.88038	0.0716816	3.26454e-73	4.35538e-72
hsa-miR-342-3p	1.27413	7.24973	3.38647e-73	4.41047e-72
hsa-miR-16-1-3p	1.23707	1.96741	1.21683e-72	1.54792e-71
hsa-miR-1307-5p	1.63299	8.63761	9.83279e-72	1.22239e-70
hsa-miR-149-5p	-1.57681	3.71617	9.30597e-71	1.13119e-69
hsa-miR-210-5p	2.36003	1.42342	4.24724e-70	5.05052e-69
hsa-miR-34a-5p	1.28356	8.67391	6.01536e-70	6.855e-69
hsa-miR-16-2-3p	1.5025	2.83527	6.50882e-69	7.26597e-68
hsa-miR-142-5p	1.76657	5.91719	1.39495e-67	1.52607e-66
hsa-miR-501-5p	-1.19499	2.04951	9.49889e-67	1.0188e-65
hsa-let-7e-5p	-1.09075	10.5072	1.58031e-66	1.66237e-65
hsa-miR-106a-5p	-1.38875	2.64011	2.0439e-66	2.10946e-65
hsa-miR-188-3p	-1.68956	1.61303	9.61507e-66	9.73971e-65
hsa-miR-200c-3p	-2.83644	8.80832	1.54128e-63	1.53288e-62
hsa-miR-181b-3p	1.24438	4.23823	2.33286e-63	2.2787e-62
hsa-miR-335-5p	-1.61231	2.67581	1.57904e-62	1.51532e-61
hsa-miR-214-3p	-1.65499	1.87713	3.39344e-61	3.20036e-60
hsa-miR-629-3p	1.37652	2.64618	2.89656e-60	2.68546e-59
hsa-miR-452-3p	1.93019	2.33254	6.12612e-60	5.58498e-59
hsa-miR-200a-3p	-1.17433	7.13349	1.26142e-59	1.13114e-58
hsa-miR-532-5p	-1.057	10.0557	2.00873e-59	1.77222e-58
hsa-miR-155-3p	3.59795	0.49788	2.44202e-57	2.05505e-56
hsa-miR-203a	-1.75227	8.80108	6.50041e-55	5.30705e-54
hsa-miR-203b-3p	-2.52073	3.00826	1.4931e-54	1.20107e-53
hsa-miR-760	2.04954	1.44493	5.82771e-54	4.55394e-53
hsa-miR-330-5p	1.05612	4.61334	2.00468e-52	1.54445e-51
hsa-miR-502-3p	-1.25924	2.39855	1.31804e-51	9.87629e-51
hsa-miR-369-5p	-1.87754	0.870632	1.75756e-50	1.29917e-49
hsa-miR-34a-3p	1.60224	1.12579	1.16221e-48	8.47637e-48
hsa-miR-2355-3p	1.47428	1.98587	6.37859e-48	4.47319e-47
hsa-miR-130b-3p	1.17279	2.71299	2.43167e-46	1.66266e-45
hsa-miR-2277-5p	1.58879	0.974902	3.40295e-46	2.29804e-45
hsa-miR-3191-3p	2.20927	0.425601	4.23577e-46	2.82557e-45
hsa-miR-30b-3p	-1.30906	2.81097	1.43308e-44	9.44454e-44
hsa-miR-146a-5p	1.27621	6.81731	8.51364e-44	5.544e-43
hsa-miR-200c-5p	-3.02712	0.62664	2.1982e-43	1.4146e-42
hsa-miR-1271-5p	1.40864	3.36561	2.82586e-43	1.79738e-42
hsa-miR-184	-3.08527	2.10574	3.12307e-42	1.91946e-41
hsa-miR-6509-5p	1.97437	0.753964	1.57142e-41	9.55075e-41
hsa-miR-16-5p	1.64	2.34048	3.40329e-41	2.04571e-40
hsa-miR-4652-5p	3.43716	1.00612	9.77795e-41	5.68994e-40
hsa-miR-5000-3p	1.09545	1.73581	2.65454e-40	1.52845e-39
hsa-miR-1251-5p	-2.08877	3.37236	2.04524e-39	1.15335e-38
hsa-miR-4772-5p	2.09377	0.50464	3.71801e-38	2.03375e-37
hsa-miR-18a-5p	1.06796	2.68646	4.26861e-38	2.31181e-37
hsa-miR-376a-5p	-1.62439	0.235425	1.87114e-37	1.00344e-36
hsa-miR-144-5p	1.90394	8.43931	1.02034e-36	5.31551e-36
hsa-miR-18a-3p	1.32235	0.851598	1.25412e-35	6.3519e-35
hsa-miR-4746-5p	1.48823	0.673155	1.31342e-35	6.59119e-35
hsa-miR-5586-5p	1.4567	1.85667	1.71376e-35	8.52206e-35
hsa-miR-30c-1-3p	-1.28883	0.638963	2.0795e-35	1.02476e-34
hsa-miR-146b-5p	1.6546	9.3978	2.54572e-35	1.24331e-34
hsa-miR-141-3p	-2.39812	6.14214	2.98684e-35	1.44584e-34
hsa-miR-20b-5p	-1.04997	4.92501	6.0683e-35	2.86152e-34
hsa-miR-136-5p	-1.16653	3.52004	2.74225e-34	1.26051e-33
hsa-miR-204-5p	-1.45027	8.82925	4.08578e-34	1.86243e-33
hsa-miR-29b-3p	3.32275	2.84687	5.22883e-34	2.36378e-33
hsa-miR-433-3p	-1.4178	0.360468	1.09272e-33	4.82031e-33
hsa-miR-203b-5p	-1.98052	0.436692	1.40251e-33	6.13737e-33
hsa-miR-144-3p	1.85702	4.37674	1.88239e-33	8.17195e-33
hsa-miR-10a-5p	-1.04723	15.318	1.05925e-32	4.56228e-32
hsa-miR-181a-5p	1.96314	0.252682	6.48218e-32	2.74865e-31
hsa-miR-217	-1.62079	5.68771	7.32003e-31	3.05653e-30
hsa-miR-33b-5p	1.56917	1.65409	7.48828e-31	3.1031e-30
hsa-miR-154-5p	-1.36356	1.20055	9.94869e-30	4.06115e-29
hsa-miR-3065-3p	-1.37762	4.7583	1.28825e-29	5.21979e-29
hsa-miR-136-3p	-1.13723	1.50162	1.8441e-29	7.41707e-29
hsa-miR-199a-5p	-1.23607	0.325372	9.23118e-29	3.60675e-28
hsa-miR-3170	1.04649	2.66738	3.18257e-28	1.22596e-27
hsa-miR-875-5p	4.13803	0.278612	4.57347e-28	1.73728e-27
hsa-miR-181b-5p	1.49781	2.86381	9.42289e-28	3.50634e-27
hsa-miR-127-3p	-1.01131	7.88992	1.14341e-27	4.22597e-27
hsa-miR-503-3p	1.13138	2.40577	1.24463e-27	4.56922e-27
hsa-miR-153-5p	1.35261	3.20917	2.72523e-27	9.938e-27
hsa-miR-502-5p	-1.02025	0.562197	2.76802e-27	1.00272e-26
hsa-miR-223-3p	1.03578	7.25814	5.5223e-27	1.9873e-26
hsa-miR-497-3p	1.24574	1.31976	5.83838e-27	2.08732e-26
hsa-miR-411-5p	-1.25483	1.51307	9.17718e-27	3.25969e-26
hsa-miR-6129	1.53945	3.4487	2.15197e-26	7.59438e-26
hsa-miR-3614-5p	1.3834	0.616042	3.0086e-26	1.05494e-25
hsa-miR-323b-3p	-1.32584	1.83506	5.10003e-26	1.77689e-25
hsa-miR-937-3p	1.33785	0.645539	4.33051e-25	1.4713e-24
hsa-miR-320c	1.47365	0.729361	5.01949e-25	1.69485e-24
hsa-miR-224-3p	1.14495	2.22179	1.04911e-24	3.49917e-24
hsa-miR-451a	1.5197	10.058	5.61681e-24	1.85084e-23
hsa-miR-7978	1.68939	0.042382	2.85313e-23	9.34529e-23
hsa-miR-618	1.49914	1.13283	3.64638e-23	1.18724e-22
hsa-miR-8062	2.49931	-0.104951	5.50248e-23	1.7705e-22
hsa-miR-138-5p	-1.88903	0.389223	6.54247e-23	2.09282e-22
hsa-miR-1228-5p	1.76695	-0.078343	4.24759e-22	1.32013e-21
hsa-miR-146b-3p	1.28524	4.71017	1.05415e-21	3.23944e-21
hsa-miR-1228-3p	1.4529	0.194121	2.31418e-21	6.99369e-21
hsa-miR-5588-3p	1.49636	0.367767	3.39156e-21	1.01376e-20
hsa-miR-675-3p	-1.54423	5.99217	4.09912e-21	1.21201e-20
hsa-miR-6503-3p	1.26222	0.317183	2.12981e-20	6.19685e-20
hsa-miR-599	3.33176	0.501625	2.2422e-20	6.48934e-20
hsa-miR-199a-3p	-1.46625	2.58149	1.62706e-19	4.58764e-19
hsa-miR-3922-3p	1.30963	0.174713	3.25195e-19	8.98392e-19
hsa-miR-23c	1.25428	1.10482	1.71394e-18	4.5733e-18
hsa-miR-486-5p	1.49786	1.01075	2.52351e-18	6.60459e-18
hsa-miR-653-5p	1.39582	6.7869	3.26387e-18	8.50162e-18
hsa-miR-4645-3p	1.06667	0.239876	7.77453e-18	1.98723e-17
hsa-miR-6503-5p	1.06187	0.325046	1.047e-17	2.66376e-17
hsa-miR-221-3p	1.2365	7.49377	1.08558e-17	2.74913e-17
hsa-miR-301b	1.30388	0.0695317	1.34115e-17	3.36518e-17
hsa-miR-6854-5p	1.46006	-0.0531773	4.30735e-17	1.06132e-16
hsa-miR-2277-3p	1.16724	0.141653	6.30748e-17	1.54026e-16
hsa-miR-7977	1.89755	0.921984	1.24644e-16	3.03024e-16
hsa-miR-4484	-1.43905	0.495756	2.36702e-16	5.67876e-16
hsa-miR-199b-5p	-1.26387	3.49703	3.75363e-16	8.85016e-16
hsa-miR-2114-3p	1.5938	0.598002	7.12911e-16	1.65238e-15
hsa-miR-3613-5p	1.43301	2.1753	1.63169e-15	3.73445e-15
hsa-miR-891a-5p	4.22364	10.1938	3.61253e-15	8.16551e-15
hsa-miR-7702	1.57243	0.943941	4.98472e-15	1.12208e-14
hsa-miR-146a-3p	1.7124	1.03161	8.3417e-15	1.85484e-14
hsa-miR-141-5p	-1.7176	4.931	1.92814e-14	4.23572e-14
hsa-miR-935	1.21681	1.03911	2.21529e-14	4.84706e-14
hsa-miR-377-5p	-1.03605	0.0648391	5.37404e-14	1.15279e-13
hsa-miR-6718-5p	1.69851	1.4664	5.77309e-14	1.23355e-13
hsa-miR-874-5p	-1.0941	0.599612	1.69335e-13	3.53535e-13
hsa-miR-1295a	1.16245	0.360674	2.80821e-13	5.81852e-13
hsa-miR-3609	2.19332	0.561107	5.60744e-13	1.13603e-12
hsa-miR-222-5p	1.023	2.55819	7.06825e-13	1.42669e-12
hsa-miR-5683	1.09951	1.56189	1.58013e-12	3.14301e-12
hsa-miR-323a-3p	-1.09357	1.24881	1.66224e-12	3.28247e-12
hsa-miR-378b	1.17421	0.114131	1.03282e-11	1.9823e-11
hsa-miR-151b	1.00696	1.55539	1.93753e-11	3.67996e-11
hsa-miR-214-5p	-1.05951	1.81985	6.36831e-11	1.19707e-10
hsa-miR-653-3p	1.0882	1.71813	1.20825e-09	2.15281e-09
hsa-miR-216a-5p	-1.03016	0.843202	1.65043e-09	2.92164e-09
hsa-miR-1269a	2.08373	8.61145	4.28821e-09	7.4465e-09
hsa-miR-187-3p	-1.0983	5.05654	6.70412e-09	1.15319e-08
hsa-miR-9-5p	2.17134	2.70541	2.46464e-08	4.06072e-08
hsa-miR-3607-5p	1.01327	1.02938	1.14468e-07	1.79926e-07
hsa-miR-802	1.69409	0.47936	2.61696e-07	4.04372e-07
hsa-miR-34c-3p	1.02438	0.778704	9.95576e-07	1.50437e-06
hsa-miR-206	-1.13663	2.44521	1.30878e-05	1.8692e-05

## Sheet: h. KIRP
Differentially expressed miRNAs in KIRP
miRNA	logFC	logCPM	PValue	FDR
hsa-miR-184	-5.25838	2.44849	1.2792e-145	6.45997e-143
hsa-miR-33a-5p	-2.61684	3.69628	8.41239e-80	2.12413e-77
hsa-miR-21-5p	2.63415	18.2646	3.34626e-76	5.63287e-74
hsa-miR-126-3p	-2.01252	10.7631	2.52198e-71	3.184e-69
hsa-miR-139-3p	-2.62352	3.75232	2.10611e-68	2.12717e-66
hsa-miR-323a-3p	-2.83952	0.219358	1.2231e-63	1.02944e-61
hsa-miR-154-5p	-2.49531	0.508221	8.33972e-60	5.47319e-58
hsa-miR-145-5p	-2.33183	9.55685	8.67039e-60	5.47319e-58
hsa-miR-126-5p	-1.71057	7.09073	1.71332e-59	9.61363e-58
hsa-miR-660-3p	-1.83597	-0.169092	1.1953e-57	6.03628e-56
hsa-miR-195-5p	-1.90742	4.66836	9.79802e-57	4.49818e-55
hsa-miR-139-5p	-2.19753	5.5318	1.90121e-54	8.00092e-53
hsa-miR-29c-3p	-1.41235	10.8406	7.50969e-53	2.91722e-51
hsa-miR-489-3p	-3.40365	1.16272	2.09453e-52	7.55529e-51
hsa-miR-21-3p	2.14528	11.2422	9.2754e-52	3.12272e-50
hsa-miR-376c-3p	-2.37534	1.17436	2.38043e-51	7.51322e-50
hsa-miR-369-5p	-2.69172	0.66874	7.58839e-50	2.2542e-48
hsa-miR-214-3p	-2.61779	1.2295	1.31768e-49	3.69682e-48
hsa-miR-1304-3p	1.55577	2.71951	1.68887e-49	4.34822e-48
hsa-miR-30b-5p	-1.35711	9.3761	1.72207e-49	4.34822e-48
hsa-miR-136-5p	-2.1584	2.77923	3.28803e-46	7.90692e-45
hsa-miR-136-3p	-2.19674	1.79226	6.12231e-46	1.40535e-44
hsa-miR-93-5p	1.47257	11.9691	2.51521e-45	5.52252e-44
hsa-miR-127-3p	-2.10516	7.84843	2.86309e-45	6.02442e-44
hsa-miR-217	-3.3064	5.619	1.27215e-42	2.56974e-41
hsa-miR-323b-3p	-2.61029	0.673651	3.38708e-42	6.57875e-41
hsa-miR-589-5p	1.37531	6.27335	8.28941e-42	1.55043e-40
hsa-miR-409-5p	-2.16538	1.88595	3.36481e-41	6.06868e-40
hsa-miR-25-3p	1.03973	12.5179	7.32028e-41	1.27474e-39
hsa-miR-423-3p	1.01367	7.03038	9.07972e-41	1.52842e-39
hsa-miR-411-5p	-2.19639	1.5392	1.16462e-40	1.89721e-39
hsa-miR-106b-3p	1.31501	8.00593	2.88632e-40	4.55498e-39
hsa-miR-145-3p	-1.85939	4.22284	9.09445e-39	1.39173e-37
hsa-miR-506-3p	-3.70319	0.753418	1.91317e-38	2.84162e-37
hsa-miR-3127-5p	1.39476	2.2293	8.54982e-38	1.23362e-36
hsa-miR-10b-3p	-1.93715	5.13574	1.46873e-37	2.0603e-36
hsa-miR-362-5p	-1.92659	4.59769	7.6368e-37	1.04232e-35
hsa-miR-485-3p	-2.06949	0.685498	8.48416e-37	1.1275e-35
hsa-miR-508-5p	-3.09276	1.12943	4.26524e-36	5.52294e-35
hsa-miR-758-5p	-1.98384	1.06758	7.27469e-36	9.18429e-35
hsa-miR-338-5p	-1.80328	1.09122	8.3596e-36	1.02966e-34
hsa-miR-539-5p	-2.08766	0.885201	9.45939e-36	1.13738e-34
hsa-miR-34a-3p	1.9987	0.820477	7.58132e-35	8.90364e-34
hsa-miR-671-5p	1.62518	2.53073	8.62041e-35	9.89388e-34
hsa-miR-34a-5p	1.73673	8.75542	1.59268e-34	1.78734e-33
hsa-miR-4677-3p	1.09578	2.38993	2.32391e-34	2.55124e-33
hsa-miR-654-3p	-1.78564	2.99274	5.1089e-33	5.37499e-32
hsa-miR-592	3.05768	4.587	1.5206e-32	1.56715e-31
hsa-miR-299-5p	-1.9271	-0.152149	1.55331e-32	1.56884e-31
hsa-miR-487b-3p	-1.94624	0.946166	3.48006e-32	3.44594e-31
hsa-miR-10b-5p	-1.76581	16.5954	8.71132e-32	8.46003e-31
hsa-miR-379-5p	-1.84512	7.50227	1.70625e-31	1.62577e-30
hsa-miR-532-3p	-1.20779	5.91998	4.7973e-31	4.48636e-30
hsa-miR-101-5p	-1.03679	3.16078	4.98377e-31	4.57601e-30
hsa-miR-4746-5p	1.64877	0.708067	5.41257e-31	4.88098e-30
hsa-miR-210-3p	2.19115	10.0089	6.79922e-30	6.02387e-29
hsa-miR-182-5p	2.28989	13.724	1.08846e-29	9.47712e-29
hsa-miR-889-3p	-1.73178	2.36809	2.06387e-29	1.76653e-28
hsa-miR-381-3p	-1.69738	4.87175	3.12902e-29	2.63359e-28
hsa-miR-216a-5p	-3.10152	0.707478	4.60813e-29	3.81492e-28
hsa-miR-127-5p	-1.75929	5.52466	5.51269e-29	4.49018e-28
hsa-miR-206	-2.66645	1.79885	9.3889e-29	7.52602e-28
hsa-miR-561-5p	2.93849	2.13924	9.86651e-29	7.78529e-28
hsa-miR-369-3p	-1.69437	0.89357	1.51949e-28	1.18053e-27
hsa-miR-501-5p	-1.19508	2.33622	2.77049e-28	2.11984e-27
hsa-miR-342-5p	1.13442	2.99197	3.57485e-28	2.69448e-27
hsa-miR-1307-3p	1.06264	10.4786	9.45798e-28	7.02394e-27
hsa-miR-3189-3p	3.06644	-0.357112	2.64547e-27	1.93618e-26
hsa-miR-190a-5p	-1.15847	3.27195	9.03122e-27	6.42362e-26
hsa-miR-31-3p	2.74484	4.87851	2.30271e-26	1.59297e-25
hsa-miR-769-3p	1.14094	0.894351	3.55265e-26	2.42445e-25
hsa-miR-431-3p	-1.62766	1.35214	4.09759e-26	2.75904e-25
hsa-miR-183-5p	2.16553	12.3331	6.87696e-26	4.56956e-25
hsa-miR-1251-5p	-2.35676	2.80079	7.52718e-26	4.93666e-25
hsa-miR-7706	1.42267	1.00663	1.38075e-25	8.93947e-25
hsa-miR-508-3p	-2.54185	5.81968	1.54083e-25	9.8496e-25
hsa-miR-362-3p	-1.30813	1.88128	1.81079e-25	1.14306e-24
hsa-miR-874-5p	-1.61882	-0.283875	4.77888e-25	2.97942e-24
hsa-miR-6509-5p	2.05307	1.13235	6.99901e-25	4.31036e-24
hsa-miR-337-3p	-1.58297	2.96195	1.34725e-24	8.19714e-24
hsa-miR-874-3p	-1.45814	4.53176	1.76308e-24	1.05995e-23
hsa-miR-433-3p	-1.6525	-0.200695	2.31999e-24	1.37835e-23
hsa-miR-219a-1-3p	1.14175	2.26381	2.63793e-24	1.54902e-23
hsa-miR-6892-5p	1.65412	2.05177	1.9008e-23	1.0908e-22
hsa-miR-134-5p	-1.58447	6.23219	2.09943e-23	1.19125e-22
hsa-miR-432-5p	-1.59363	1.48379	2.13608e-23	1.19858e-22
hsa-let-7i-5p	1.03005	9.94537	2.2642e-23	1.24618e-22
hsa-miR-758-3p	-1.60389	1.77843	2.27027e-23	1.24618e-22
hsa-miR-370-3p	-1.49931	0.869826	2.44375e-23	1.32698e-22
hsa-miR-495-3p	-1.50823	1.13134	4.33373e-23	2.32823e-22
hsa-miR-760	1.62073	1.00156	4.40118e-23	2.33957e-22
hsa-miR-143-3p	-1.55728	15.7241	4.87929e-23	2.54667e-22
hsa-miR-146a-5p	1.58594	7.37545	4.89163e-23	2.54667e-22
hsa-miR-3170	2.1034	2.46379	1.39933e-22	7.21083e-22
hsa-miR-375	-2.05045	8.29224	2.67099e-22	1.36248e-21
hsa-miR-410-3p	-1.61774	1.99515	4.03397e-22	2.03715e-21
hsa-miR-654-5p	-1.53811	0.0739098	4.07733e-22	2.03866e-21
hsa-miR-125b-1-3p	-1.69726	-0.23995	5.36244e-22	2.65493e-21
hsa-miR-3934-3p	1.89372	0.639818	1.51525e-21	7.42916e-21
hsa-miR-143-5p	-1.53534	4.80695	1.75135e-21	8.50415e-21
hsa-miR-4662a-5p	-1.40724	3.836	2.59772e-21	1.24938e-20
hsa-miR-584-5p	2.41855	6.04989	5.18893e-21	2.47208e-20
hsa-miR-6843-3p	1.78681	0.865516	1.53355e-20	7.17489e-20
hsa-miR-493-5p	-1.4879	1.11803	1.53443e-20	7.17489e-20
hsa-miR-1247-3p	-2.53982	1.82103	5.80646e-20	2.69015e-19
hsa-miR-1180-3p	1.17861	6.18826	6.85851e-20	3.12031e-19
hsa-miR-671-3p	1.06562	1.93556	7.20201e-20	3.23573e-19
hsa-miR-4668-3p	1.30853	1.9973	7.24036e-20	3.23573e-19
hsa-miR-96-5p	1.71665	3.94913	1.11577e-19	4.94269e-19
hsa-miR-199a-3p	-2.15608	1.59918	1.5726e-19	6.90577e-19
hsa-miR-7156-5p	3.68081	0.110262	1.63868e-19	7.13389e-19
hsa-miR-185-3p	1.17659	2.52819	3.04789e-19	1.30439e-18
hsa-miR-5586-5p	1.47456	1.61974	3.38064e-19	1.43464e-18
hsa-miR-185-5p	1.08844	6.07337	3.42062e-19	1.43951e-18
hsa-miR-31-5p	2.21697	5.70186	3.57755e-19	1.49311e-18
hsa-miR-188-5p	-1.17429	2.86638	3.88621e-19	1.60863e-18
hsa-miR-497-5p	-1.02416	4.62606	9.67004e-19	3.9382e-18
hsa-miR-1307-5p	1.32809	8.96987	2.82066e-18	1.13955e-17
hsa-miR-214-5p	-2.00714	1.60364	3.39154e-18	1.35931e-17
hsa-miR-3677-5p	1.37886	0.398135	6.09658e-18	2.42423e-17
hsa-miR-655-3p	-1.51604	-0.433247	6.42759e-18	2.53588e-17
hsa-miR-493-3p	-1.60769	0.726332	7.1652e-18	2.80498e-17
hsa-miR-628-3p	-1.17784	0.695896	1.35493e-17	5.26336e-17
hsa-miR-502-5p	-1.17052	0.748	1.45422e-17	5.60598e-17
hsa-miR-6854-5p	1.87464	-0.254011	1.59678e-17	6.10891e-17
hsa-miR-181c-3p	1.24696	6.12248	1.66219e-17	6.31133e-17
hsa-miR-196b-5p	1.61028	10.2933	2.90835e-17	1.09606e-16
hsa-miR-382-5p	-1.37688	1.98632	4.89905e-17	1.83261e-16
hsa-miR-660-5p	-1.04273	6.50639	5.73169e-17	2.12831e-16
hsa-miR-4484	-1.63154	-0.247907	5.88232e-17	2.1683e-16
hsa-miR-412-5p	-1.69865	0.815258	1.86173e-16	6.66789e-16
hsa-miR-4724-5p	2.07043	-0.0884859	4.47052e-16	1.56779e-15
hsa-miR-409-3p	-1.23093	2.4244	6.22562e-16	2.16823e-15
hsa-miR-4787-3p	1.58689	0.0508839	1.21411e-15	4.11495e-15
hsa-miR-154-3p	-1.47236	-0.480059	1.39248e-15	4.68801e-15
hsa-miR-6718-5p	3.32833	2.6715	1.49663e-15	4.97236e-15
hsa-miR-1266-5p	1.05249	2.76928	1.62822e-15	5.3742e-15
hsa-miR-3065-3p	-1.44726	5.14499	1.69587e-15	5.56112e-15
hsa-miR-509-3-5p	-2.28401	0.773166	3.61652e-15	1.16327e-14
hsa-miR-199b-5p	-1.7594	3.57235	4.1187e-15	1.31642e-14
hsa-miR-296-3p	1.74865	0.791334	4.51354e-15	1.43355e-14
hsa-miR-195-3p	-1.02217	1.4723	5.90347e-15	1.86328e-14
hsa-miR-181c-5p	1.11074	6.17757	4.09192e-14	1.25454e-13
hsa-miR-378a-5p	-1.06719	6.13959	6.53325e-14	1.97562e-13
hsa-miR-4661-5p	1.03362	1.92516	7.41855e-14	2.22998e-13
hsa-miR-188-3p	-1.20038	1.39473	8.98719e-14	2.66972e-13
hsa-miR-424-5p	-1.40107	7.05487	9.3781e-14	2.76956e-13
hsa-miR-3922-3p	1.43077	-0.201819	1.07533e-13	3.13895e-13
hsa-miR-4636	1.3291	0.31227	1.26047e-13	3.65826e-13
hsa-miR-370-5p	-1.24812	0.263139	1.47405e-13	4.25368e-13
hsa-miR-92b-3p	1.03343	6.84463	1.87648e-13	5.35381e-13
hsa-miR-181d-5p	1.11154	5.14374	4.09952e-13	1.14379e-12
hsa-miR-935	2.21377	0.959115	5.24968e-13	1.45664e-12
hsa-miR-1911-5p	3.17958	-0.0739	8.54088e-13	2.3441e-12
hsa-miR-146b-5p	1.34123	9.24263	9.75549e-13	2.66299e-12
hsa-miR-3614-5p	1.69094	0.630039	1.05043e-12	2.83673e-12
hsa-miR-135b-5p	1.28584	5.00952	1.21117e-12	3.2534e-12
hsa-miR-1247-5p	-2.01131	1.17997	1.26849e-12	3.38623e-12
hsa-miR-1295a	1.83048	0.198356	1.73095e-12	4.57659e-12
hsa-miR-937-3p	1.30163	0.737702	2.84559e-12	7.44571e-12
hsa-miR-146b-3p	1.32625	4.82989	3.33006e-12	8.66845e-12
hsa-miR-642a-5p	1.60583	1.52908	5.83302e-12	1.5106e-11
hsa-miR-542-5p	-1.16879	1.90899	1.30177e-11	3.30349e-11
hsa-miR-211-5p	2.23973	1.93079	1.85094e-11	4.67362e-11
hsa-miR-4772-3p	1.18648	1.73792	3.69913e-11	9.24784e-11
hsa-miR-223-3p	1.32747	7.60071	4.42214e-11	1.10009e-10
hsa-miR-196b-3p	1.29773	-0.00222939	4.97068e-11	1.23049e-10
hsa-miR-183-3p	1.5038	-0.178216	5.03592e-11	1.24056e-10
hsa-miR-6503-3p	1.36897	-0.267125	5.61459e-11	1.36974e-10
hsa-miR-616-3p	1.77024	-0.209463	8.9952e-11	2.16313e-10
hsa-miR-210-5p	1.16322	0.476626	1.88066e-10	4.5011e-10
hsa-miR-599	3.42805	0.651433	2.18508e-10	5.20502e-10
hsa-miR-4652-5p	2.46934	0.380712	3.64487e-10	8.64159e-10
hsa-miR-192-3p	-1.35998	4.73424	6.22486e-10	1.43541e-09
hsa-miR-34c-5p	1.73275	2.22353	8.20571e-10	1.85824e-09
hsa-miR-155-5p	1.25206	8.04166	9.29275e-10	2.07648e-09
hsa-miR-125b-5p	-1.00093	0.580264	1.3398e-09	2.96755e-09
hsa-miR-135b-3p	1.23393	-0.0188735	1.57311e-09	3.46002e-09
hsa-miR-628-5p	1.05969	3.89019	1.85502e-09	4.02053e-09
hsa-miR-486-5p	1.64119	0.911156	2.26864e-09	4.89601e-09
hsa-miR-424-3p	-1.08016	2.37617	3.24078e-09	6.84767e-09
hsa-miR-34b-3p	1.69613	-0.294045	3.86064e-09	8.12344e-09
hsa-miR-3193	1.33813	-0.328558	7.78954e-09	1.61881e-08
hsa-miR-194-3p	-1.19596	4.78545	1.32713e-08	2.74673e-08
hsa-miR-497-3p	-1.01294	-0.205593	1.4294e-08	2.94632e-08
hsa-miR-146a-3p	1.76707	0.817172	2.28024e-08	4.62459e-08
hsa-miR-551b-3p	1.42049	3.78307	2.67436e-08	5.40221e-08
hsa-miR-3614-3p	1.46071	-0.442987	3.89899e-08	7.75194e-08
hsa-miR-9-5p	4.33348	3.17282	4.75098e-08	9.37205e-08
hsa-miR-3117-3p	-1.03951	-0.127984	1.1834e-07	2.2753e-07
hsa-miR-1224-5p	1.75628	0.174962	1.78523e-07	3.40205e-07
hsa-miR-34c-3p	1.2338	1.16877	2.06959e-07	3.89979e-07
hsa-miR-653-3p	-1.19649	0.347937	3.89677e-07	7.15589e-07
hsa-miR-200c-5p	-1.80726	0.832423	1.15718e-06	2.09453e-06
hsa-miR-187-3p	-1.47298	5.21579	2.1713e-06	3.87458e-06
hsa-miR-4423-5p	1.04513	0.251082	3.2803e-06	5.81246e-06
hsa-miR-144-5p	1.23892	7.97314	3.32235e-06	5.86638e-06
hsa-miR-130b-5p	1.42083	1.28883	7.53163e-06	1.30256e-05
hsa-miR-1269a	2.36526	7.78691	6.40198e-05	0.000101667
hsa-miR-141-5p	-1.30366	5.04409	6.69977e-05	0.000106062
hsa-miR-141-3p	-1.28007	6.16812	7.4459e-05	0.00011714
hsa-miR-224-5p	1.07059	3.37192	9.85455e-05	0.000153124
hsa-miR-200c-3p	-1.21115	9.54282	0.000117247	0.000180517
hsa-miR-203b-3p	-1.15061	2.78481	0.000350421	0.000520478

## Sheet: i. LIHC
Differentially expressed miRNAs in LIHC
miRNA	logFC	logCPM	PValue	FDR
hsa-miR-424-5p	-2.24753	7.82727	1.61779e-139	9.49645e-137
hsa-miR-93-5p	1.59857	12.7072	2.73247e-70	8.01981e-68
hsa-miR-139-3p	-1.88353	5.83031	3.3726e-69	6.59905e-67
hsa-miR-21-5p	1.71657	17.8295	1.59634e-64	2.34264e-62
hsa-miR-10b-5p	3.6178	14.4426	9.68509e-63	1.13703e-60
hsa-miR-4746-5p	2.52257	2.14017	3.92191e-60	3.83694e-58
hsa-miR-589-5p	1.43438	6.80719	2.19979e-58	1.84468e-56
hsa-miR-500a-3p	1.48988	8.76993	4.86468e-56	3.56946e-54
hsa-miR-10b-3p	3.61391	3.37198	1.48972e-55	9.7163e-54
hsa-miR-7706	1.87885	1.80997	2.1962e-55	1.28917e-53
hsa-miR-224-5p	3.25913	7.56059	6.26746e-51	3.34454e-49
hsa-miR-139-5p	-1.63527	7.55754	1.14811e-50	5.61615e-49
hsa-miR-424-3p	-1.2292	2.6554	3.6356e-50	1.64161e-48
hsa-miR-490-3p	-3.43047	1.4259	7.29032e-50	3.05673e-48
hsa-miR-183-5p	3.95879	12.1084	7.83554e-49	3.06631e-47
hsa-miR-532-5p	1.34355	10.8547	2.52646e-48	9.26896e-47
hsa-miR-501-3p	1.3567	6.4205	1.16989e-45	4.03957e-44
hsa-miR-589-3p	1.68874	3.23497	5.12173e-44	1.67025e-42
hsa-miR-96-5p	3.7073	3.84387	1.49434e-43	4.61672e-42
hsa-miR-182-5p	3.42641	13.4453	3.0961e-43	9.08704e-42
hsa-miR-452-5p	2.47909	8.04731	4.59309e-43	1.28388e-41
hsa-miR-188-5p	1.52128	2.71012	1.57766e-42	4.20948e-41
hsa-miR-1266-5p	2.09843	3.88438	6.05682e-42	1.54581e-40
hsa-miR-767-5p	9.05253	4.93518	8.52845e-42	2.03296e-40
hsa-miR-421	1.48847	2.70495	8.65826e-42	2.03296e-40
hsa-miR-1269a	5.95073	10.1136	6.21253e-41	1.4026e-39
hsa-miR-221-3p	1.44997	7.37346	4.71535e-40	9.8854e-39
hsa-miR-1301-3p	1.54185	3.71913	5.07341e-40	1.02693e-38
hsa-miR-877-5p	1.65749	1.61211	2.04668e-39	4.00468e-38
hsa-miR-502-3p	1.58017	2.93991	2.12343e-39	4.02081e-38
hsa-miR-130a-3p	-1.15587	6.03178	2.22392e-37	3.95588e-36
hsa-miR-542-5p	-1.1851	1.532	4.53399e-37	7.82781e-36
hsa-miR-1180-3p	1.58658	5.49894	6.82224e-37	1.14419e-35
hsa-miR-452-3p	2.41002	3.50231	1.3547e-36	2.15797e-35
hsa-miR-3074-3p	-1.19918	4.53794	1.36022e-36	2.15797e-35
hsa-miR-3127-5p	1.28051	2.2139	1.52406e-36	2.35428e-35
hsa-miR-222-3p	1.37777	5.30744	3.92083e-36	5.90135e-35
hsa-miR-542-3p	-1.01858	8.36323	4.94024e-36	7.24981e-35
hsa-miR-1307-3p	1.0465	11.0366	9.26124e-36	1.32594e-34
hsa-miR-151a-3p	1.05111	10.5608	1.17756e-35	1.64578e-34
hsa-miR-3200-3p	2.40571	2.49616	4.65566e-35	6.35552e-34
hsa-miR-4664-3p	2.66725	0.0786578	6.91322e-34	9.22286e-33
hsa-miR-501-5p	1.36571	2.10859	2.81934e-33	3.59772e-32
hsa-miR-1226-3p	1.81036	2.24221	1.35206e-32	1.65346e-31
hsa-miR-4652-5p	7.39026	2.17887	2.04095e-32	2.44497e-31
hsa-miR-660-5p	1.12843	6.63249	2.1941e-32	2.57587e-31
hsa-miR-3144-3p	3.94376	0.456048	2.77595e-32	3.19507e-31
hsa-miR-34a-5p	1.34028	9.16784	5.2358e-32	5.91041e-31
hsa-miR-1304-3p	1.37051	3.74197	9.54635e-32	1.0573e-30
hsa-miR-326	-1.21405	5.96282	1.59695e-31	1.73595e-30
hsa-miR-4661-5p	1.96444	3.20832	3.36201e-31	3.58818e-30
hsa-miR-34c-5p	3.56446	1.76849	5.36665e-31	5.6254e-30
hsa-let-7c-3p	-1.3898	3.88043	7.93009e-31	8.1666e-30
hsa-miR-450b-5p	-1.04307	3.98193	9.4745e-31	9.58885e-30
hsa-miR-18a-5p	1.68239	4.55681	1.30113e-30	1.29452e-29
hsa-miR-190b	2.89794	0.696211	6.75607e-30	6.60968e-29
hsa-miR-3607-3p	-1.62228	6.82415	8.39091e-30	8.07453e-29
hsa-miR-760	1.89373	0.741851	8.66372e-30	8.20259e-29
hsa-miR-130a-5p	-1.25832	0.0235821	1.97084e-29	1.83632e-28
hsa-miR-217	4.13636	11.5259	2.05643e-29	1.88613e-28
hsa-miR-891a-5p	6.33578	4.77185	2.27026e-29	2.05022e-28
hsa-miR-671-5p	1.11821	2.27389	2.9582e-29	2.63101e-28
hsa-miR-24-1-5p	-1.09629	1.44081	7.66014e-29	6.7112e-28
hsa-miR-214-3p	-1.57697	2.41973	8.7326e-29	7.53828e-28
hsa-miR-196b-5p	3.16901	6.62345	1.05041e-28	8.93609e-28
hsa-miR-301a-3p	1.23689	2.95948	1.33183e-28	1.11684e-27
hsa-miR-3923	7.80331	4.78097	2.13742e-28	1.76713e-27
hsa-miR-369-5p	-1.70116	2.83945	3.01342e-28	2.45678e-27
hsa-miR-1251-5p	5.18332	1.26619	4.74143e-28	3.81263e-27
hsa-miR-144-3p	-1.75546	4.43961	8.19115e-28	6.49758e-27
hsa-miR-503-3p	-1.14888	0.634034	1.33452e-27	1.04449e-26
hsa-miR-183-3p	3.25966	-0.0448973	2.86171e-27	2.18159e-26
hsa-miR-581	1.40931	0.217535	8.76747e-27	6.59808e-26
hsa-miR-181b-5p	2.11852	2.63354	1.15807e-26	8.60491e-26
hsa-miR-500b-3p	1.12225	1.81046	3.96122e-26	2.90655e-25
hsa-miR-5010-3p	1.09039	1.43213	5.86258e-26	4.24856e-25
hsa-miR-767-3p	5.87137	0.446338	1.02346e-25	7.32651e-25
hsa-miR-3662	2.72216	0.270233	2.40353e-25	1.69985e-24
hsa-miR-552-5p	5.33681	5.70651	3.06869e-25	2.14443e-24
hsa-miR-33b-5p	-1.4276	3.63452	3.70523e-25	2.55879e-24
hsa-miR-362-3p	1.00991	2.22738	6.74182e-25	4.60168e-24
hsa-miR-195-5p	-1.14572	5.67705	7.32348e-25	4.94124e-24
hsa-miR-224-3p	1.80166	3.0878	2.87045e-24	1.91472e-23
hsa-miR-184	4.12335	4.32428	4.63428e-24	3.05654e-23
hsa-miR-216b-5p	3.9548	5.97083	6.89938e-24	4.49993e-23
hsa-let-7c-5p	-1.11623	11.8021	7.41156e-24	4.78086e-23
hsa-miR-376a-2-5p	-1.69044	-0.117537	1.1404e-23	7.27626e-23
hsa-miR-3653	-1.09109	2.28357	1.30555e-23	8.24041e-23
hsa-miR-552-3p	5.6872	4.9456	1.64851e-23	1.02944e-22
hsa-miR-216a-5p	3.6445	5.79605	1.94691e-23	1.20299e-22
hsa-miR-372-3p	6.86905	5.77617	2.90596e-23	1.77687e-22
hsa-miR-937-3p	1.64453	2.24991	4.79307e-23	2.90055e-22
hsa-miR-17-5p	1.14866	9.89195	1.49707e-22	8.96714e-22
hsa-miR-2114-5p	3.43726	2.19172	2.081e-22	1.20945e-21
hsa-miR-34c-3p	2.58624	1.01287	2.79638e-22	1.60929e-21
hsa-miR-103a-2-5p	1.23283	0.910745	3.58257e-22	2.04172e-21
hsa-miR-301b	1.73631	0.830794	4.05537e-22	2.26714e-21
hsa-miR-30d-5p	1.04999	14.1093	5.79944e-22	3.1521e-21
hsa-miR-6503-3p	-1.12119	-0.0551191	6.54698e-22	3.52576e-21
hsa-miR-502-5p	1.25695	1.10792	1.29294e-21	6.83562e-21
hsa-miR-4326	1.54718	2.77338	1.30424e-21	6.83562e-21
hsa-miR-20a-5p	1.18519	9.6425	1.35445e-21	7.03595e-21
hsa-miR-151a-5p	1.9212	4.13545	1.70019e-21	8.75447e-21
hsa-miR-939-5p	1.16573	0.461981	2.13833e-21	1.09148e-20
hsa-miR-142-5p	-1.01796	6.28948	7.66567e-21	3.84594e-20
hsa-miR-216a-3p	3.61552	3.55855	1.52379e-20	7.58019e-20
hsa-miR-519a-5p	6.56179	4.77496	2.14526e-20	1.04939e-19
hsa-miR-520a-3p	6.75877	5.12132	2.68887e-20	1.30443e-19
hsa-miR-335-5p	-1.04261	3.9562	7.05112e-20	3.36505e-19
hsa-miR-3620-3p	1.69449	-0.115866	1.15466e-19	5.34453e-19
hsa-miR-34a-3p	1.13653	1.35591	1.15631e-19	5.34453e-19
hsa-miR-26a-5p	1.33986	3.60791	2.45904e-19	1.1277e-18
hsa-miR-19a-3p	1.24646	5.88081	2.89912e-19	1.31921e-18
hsa-miR-107	1.29764	6.32938	4.10764e-19	1.85476e-18
hsa-miR-16-5p	1.25635	2.73233	4.24888e-19	1.88947e-18
hsa-miR-1229-3p	1.51541	0.584721	5.27936e-19	2.33006e-18
hsa-miR-541-3p	3.12712	1.34627	1.00609e-18	4.40729e-18
hsa-miR-4742-3p	1.14752	0.543818	1.17947e-18	5.12853e-18
hsa-miR-128-3p	1.3898	5.71346	2.09223e-18	8.92515e-18
hsa-miR-18a-3p	1.28346	1.629	2.12482e-18	8.97314e-18
hsa-miR-106a-5p	1.54641	3.2092	2.91605e-18	1.20544e-17
hsa-miR-3682-3p	1.16625	1.18383	2.97964e-18	1.22311e-17
hsa-miR-92a-3p	1.3313	10.9718	2.5017e-17	9.98977e-17
hsa-miR-5586-5p	1.13686	2.0692	5.7803e-17	2.26203e-16
hsa-miR-3065-5p	2.24092	8.12813	9.95451e-17	3.81915e-16
hsa-miR-33b-3p	-1.1934	0.565371	1.79387e-16	6.83769e-16
hsa-miR-130b-3p	1.08956	5.12178	1.85802e-16	7.03652e-16
hsa-miR-518b	5.47355	3.96642	2.56575e-16	9.65445e-16
hsa-miR-3677-5p	1.31969	0.621918	2.76569e-16	1.03405e-15
hsa-miR-3117-3p	1.97353	0.33424	7.58544e-16	2.74855e-15
hsa-miR-3614-5p	-1.01828	2.72696	9.1868e-16	3.30837e-15
hsa-miR-200c-3p	2.50209	8.60465	2.55098e-15	8.91326e-15
hsa-miR-508-3p	2.88337	5.15468	4.33207e-15	1.49584e-14
hsa-miR-431-3p	1.96615	4.87223	5.39618e-15	1.83096e-14
hsa-miR-3691-5p	1.21494	0.0561087	6.92602e-15	2.30998e-14
hsa-miR-431-5p	2.07381	3.13159	1.24307e-14	4.03609e-14
hsa-miR-5187-5p	1.0472	0.331416	1.24452e-14	4.03609e-14
hsa-miR-526b-5p	4.87095	5.49769	1.92286e-14	6.16785e-14
hsa-miR-194-5p	1.19309	9.84773	2.56305e-14	8.17669e-14
hsa-miR-20b-5p	1.25852	4.48499	3.83534e-14	1.2104e-13
hsa-miR-1292-5p	1.09691	-0.052909	3.973e-14	1.24714e-13
hsa-miR-19b-3p	1.53417	0.586801	8.86139e-14	2.76683e-13
hsa-miR-203b-3p	3.13266	2.42964	8.92945e-14	2.77333e-13
hsa-miR-653-5p	1.37963	3.76372	1.2828e-12	3.90158e-12
hsa-miR-92b-3p	1.05423	5.17392	2.43924e-12	7.19514e-12
hsa-miR-577	2.42742	0.636515	3.09553e-12	9.08539e-12
hsa-miR-518c-5p	4.61206	3.22673	3.20051e-12	9.34676e-12
hsa-miR-339-5p	1.09794	4.22691	7.40983e-12	2.14264e-11
hsa-miR-141-3p	2.17951	5.23238	1.33568e-11	3.78766e-11
hsa-miR-146b-5p	1.03565	10.8567	2.90653e-11	7.9355e-11
hsa-miR-154-3p	1.78846	2.48288	4.95987e-11	1.34789e-10
hsa-miR-3922-3p	1.11003	0.136057	5.42339e-11	1.46707e-10
hsa-miR-548j-5p	1.06665	0.488039	5.54044e-11	1.49185e-10
hsa-miR-410-3p	1.44614	5.25663	6.81851e-11	1.82761e-10
hsa-miR-205-5p	3.82676	4.30501	1.70913e-10	4.47884e-10
hsa-miR-134-3p	-1.03056	0.460078	1.94463e-10	5.02863e-10
hsa-miR-493-5p	1.34646	4.24057	7.0605e-10	1.77876e-09
hsa-miR-944	1.30736	2.17586	2.93174e-09	7.20055e-09
hsa-miR-5589-3p	-1.16319	3.88347	8.89391e-09	2.14845e-08
hsa-miR-6715b-3p	1.5115	2.5508	1.63548e-08	3.8401e-08
hsa-miR-432-5p	1.29005	4.85715	1.67977e-08	3.92839e-08
hsa-miR-551b-3p	1.69521	3.89405	2.45914e-08	5.68312e-08
hsa-miR-5683	1.24197	1.51518	2.51562e-08	5.79087e-08
hsa-miR-141-5p	1.76279	4.12854	2.81536e-08	6.43041e-08
hsa-miR-412-5p	1.32899	3.87536	2.84808e-08	6.47993e-08
hsa-miR-496	1.19662	2.14824	3.98508e-08	8.9626e-08
hsa-miR-130b-5p	1.35389	3.69761	6.16307e-08	1.36005e-07
hsa-miR-485-3p	1.21161	3.7996	1.92171e-07	4.08712e-07
hsa-miR-3613-5p	1.03232	2.87883	1.94927e-07	4.13076e-07
hsa-miR-3681-5p	1.73429	0.57765	2.16594e-07	4.57341e-07
hsa-miR-135b-5p	1.55128	1.89218	3.70075e-07	7.73075e-07
hsa-miR-204-5p	1.09551	6.09685	4.62481e-07	9.62682e-07
hsa-miR-382-3p	1.05171	2.08607	5.59784e-07	1.16111e-06
hsa-miR-539-5p	1.03014	3.79982	1.97044e-06	4.00224e-06
hsa-miR-483-3p	1.64468	6.69897	7.86087e-06	1.52792e-05
hsa-miR-487a-3p	1.21221	0.791524	9.40437e-06	1.8219e-05
hsa-miR-199b-5p	1.03481	4.58565	1.26716e-05	2.42288e-05
hsa-miR-483-5p	1.44207	6.62708	4.45133e-05	8.19101e-05
hsa-miR-802	1.70364	1.69027	9.1689e-05	0.000160183
hsa-miR-211-5p	1.08911	0.895309	0.000478832	0.000796245
hsa-miR-6718-5p	1.11634	2.78085	0.0012524	0.00197531

[truncated: 6 more sheets: j. LUAD, k. LUSC, l. PRAD, m. STAD, n THCA, o UCEC]
