# Supplementary material for: Novel miRNA-mRNA interactions conserved in essential cancer pathways
Source: Sci Rep. 2017 Apr 7;7:46101. doi: 10.1038/srep46101 (PMC5384238; doi:10.1038/srep46101)
Supplement: Supplementary Table 8 [file srep46101-s8.xls]

## Sheet: Sheet1
Pathway	GeneName	miRNA	Agreement	nDE	Gene Exp	miRNA Exp	DE shared tumors	References
Cell Cycle	SPC24	hsa-miR-139-5p	2	11	+	-	BLCA, BRCA, CHOL, ESCA, HNSC, KIRP, LIHC, LUAD, LUSC, STAD, UCEC	NF
	CCNE1	hsa-miR-195-5p	2	11	+	-	BLCA, BRCA, ESCA, HNSC, KICH, KIRP, LIHC, LUAD, LUSC, STAD, UCEC	20371350, 21572407, 22473208, 23383003, 23544130
	CDC20	hsa-miR-139-3p	2	11	+	-	BLCA, BRCA, CHOL, ESCA, HNSC, KIRP, LIHC, LUAD, LUSC, STAD, UCEC	NF
	NCAPG	hsa-miR-145-3p	2	11	+	-	BLCA, BRCA, ESCA, HNSC, KICH, KIRP, LUAD, LUSC, PRAD, STAD, UCEC	NF
	PKMYT1	hsa-miR-195-5p	2	11	+	-	BLCA, BRCA, ESCA, HNSC, KICH, KIRP, LIHC, LUAD, LUSC, STAD, UCEC	NF
	PPP1R12B	hsa-miR-4746-5p	2	10	-	+	BLCA, BRCA, ESCA, HNSC, KIRC, KIRP, LUSC, PRAD, STAD, UCEC	NF
	MCM2	hsa-miR-139-3p	2	10	+	-	BLCA, BRCA, CHOL, ESCA, HNSC, LIHC, LUAD, LUSC, STAD, UCEC	NF
	SGOL1	hsa-miR-195-5p	2	10	+	-	BLCA, BRCA, ESCA, HNSC, KIRP, LIHC, LUAD, LUSC, STAD, UCEC	NF
	CENPA	hsa-miR-195-5p	2	10	+	-	BLCA, BRCA, ESCA, HNSC, KIRP, LIHC, LUAD, LUSC, STAD, UCEC	NF
	CHEK1	hsa-miR-195-5p	2	9	+	-	BLCA, BRCA, ESCA, HNSC, LIHC, LUAD, LUSC, STAD, UCEC	22473208, 23313552
	HJURP	hsa-let-7c-5p	2	9	+	-	BLCA, BRCA, CHOL, HNSC, LIHC, LUAD, LUSC, STAD, UCEC	NF
	CENPK	hsa-miR-204-5p	2	9	+	-	BLCA, BRCA, ESCA, HNSC, KICH, KIRC, STAD, THCA, UCEC	NF
	BRCA1	hsa-miR-139-5p	2	9	+	-	BLCA, BRCA, ESCA, HNSC, KIRP, LUAD, LUSC, STAD, UCEC	NF
	AURKA	hsa-let-7c-5p	2	9	+	-	BLCA, BRCA, CHOL, HNSC, LIHC, LUAD, LUSC, STAD, UCEC	21572407, 24906430
	NCAPG2	hsa-let-7c-5p	2	9	+	-	BLCA, BRCA, CHOL, HNSC, LIHC, LUAD, LUSC, STAD, UCEC	NF
	TOP2A	hsa-let-7c-5p	2	9	+	-	BLCA, BRCA, CHOL, HNSC, LIHC, LUAD, LUSC, STAD, UCEC	NF
	BUB1B	hsa-let-7c-5p	2	9	+	-	BLCA, BRCA, CHOL, HNSC, LIHC, LUAD, LUSC, STAD, UCEC	25329664
	BIRC5	hsa-miR-145-5p	2	8	+	-	BLCA, BRCA, ESCA, KICH, KIRP, LUSC, STAD, UCEC	27174320
	PRKAR2B	hsa-miR-135b-5p	3	8	-	+	BLCA, BRCA, ESCA, HNSC, KIRP, LIHC, STAD, UCEC	NF
	KIF20A	hsa-miR-490-3p	2	8	+	-	BLCA, CHOL, ESCA, LIHC, LUAD, LUSC, PRAD, STAD	NF
	KIF20A	hsa-miR-145-5p	2	8	+	-	BLCA, BRCA, ESCA, KICH, KIRP, LUSC, STAD, UCEC	NF
	CENPK	hsa-miR-101-3p	2	8	+	-	BLCA, CHOL, ESCA, HNSC, LUAD, LUSC, STAD, UCEC	NF
	CCNE1	hsa-miR-497-5p	2	8	+	-	BLCA, BRCA, ESCA, KICH, KIRP, LUSC, STAD, UCEC	23544130, 24112607, 20371350, 21572407
	CDC45	hsa-miR-490-3p	2	8	+	-	BLCA, CHOL, ESCA, LIHC, LUAD, LUSC, PRAD, STAD	NF
	CASC5	hsa-miR-139-5p	2	8	+	-	BLCA, BRCA, ESCA, HNSC, LUAD, LUSC, STAD, UCEC	NF
	SPC24	hsa-miR-145-5p	2	8	+	-	BLCA, BRCA, ESCA, KICH, KIRP, LUSC, STAD, UCEC	NF
	SYNE1	hsa-miR-196a-5p	2	8	-	+	BRCA, CHOL, ESCA, LUAD, LUSC, STAD, THCA, UCEC	22353710
	E2F3	hsa-miR-139-3p	2	8	+	-	BLCA, BRCA, CHOL, ESCA, LUAD, LUSC, STAD, UCEC	22452920
	AURKB	hsa-miR-204-5p	2	8	+	-	BLCA, BRCA, ESCA, HNSC, KIRC, PRAD, STAD, UCEC	20369013
	TOP2A	hsa-miR-145-5p	2	8	+	-	BLCA, BRCA, ESCA, KICH, KIRP, LUSC, STAD, UCEC	NF
	PKMYT1	hsa-miR-497-5p	2	8	+	-	BLCA, BRCA, ESCA, KICH, KIRP, LUSC, STAD, UCEC	NF
Senescence	CCNE1	hsa-miR-195-5p	2	11	+	-	BLCA, BRCA, ESCA, HNSC, KICH, KIRP, LIHC, LUAD, LUSC, STAD, UCEC	20371350, 21572407, 22473208, 23383003, 23544130
	HMGA2	hsa-miR-139-3p	2	10	+	-	BLCA, BRCA, CHOL, ESCA, HNSC, KIRP, LUAD, LUSC, STAD, UCEC	NF
	EZH2	hsa-miR-195-5p	2	10	+	-	BLCA, BRCA, ESCA, KICH, KIRP, LIHC, LUAD, LUSC, STAD, UCEC	NF
	FOS	hsa-miR-767-5p	2	8	-	+	BLCA, BRCA, HNSC, LIHC, LUAD, LUSC, STAD, UCEC	NF
	EZH2	hsa-let-7c-5p	2	8	+	-	BLCA, BRCA, CHOL, LIHC, LUAD, LUSC, STAD, UCEC	25074381, 22442719
	E2F3	hsa-miR-139-3p	2	8	+	-	BLCA, BRCA, CHOL, ESCA, LUAD, LUSC, STAD, UCEC	22452920
	EZH2	hsa-miR-497-5p	2	8	+	-	BLCA, BRCA, ESCA, KICH, KIRP, LUSC, STAD, UCEC	24132643
	CCNE1	hsa-miR-497-5p	2	8	+	-	BLCA, BRCA, ESCA, KICH, KIRP, LUSC, STAD, UCEC	23544130, 24112607, 20371350, 21572407
DNA Replication	MCM2	hsa-miR-139-3p	2	10	+	-	BLCA, BRCA, CHOL, ESCA, HNSC, LIHC, LUAD, LUSC, STAD, UCEC	NF
	CDC45	hsa-miR-490-3p	2	8	+	-	BLCA, CHOL, ESCA, LIHC, LUAD, LUSC, PRAD, STAD	NF
	E2F3	hsa-miR-139-3p	2	8	+	-	BLCA, BRCA, CHOL, ESCA, LUAD, LUSC, STAD, UCEC	22452920
DDR	CHEK1	hsa-miR-195-5p	2	9	+	-	BLCA, BRCA, ESCA, HNSC, LIHC, LUAD, LUSC, STAD, UCEC	22473208, 23313552
	BRCA1	hsa-miR-139-5p	2	9	+	-	BLCA, BRCA, ESCA, HNSC, KIRP, LUAD, LUSC, STAD, UCEC	NF
Apoptosis	PRKAR2B	hsa-miR-135b-5p	3	8	-	+	BLCA, BRCA, ESCA, HNSC, KIRP, LIHC, STAD, UCEC	NF
