# Supplementary material for: Novel miRNA-mRNA interactions conserved in essential cancer pathways
Source: Sci Rep. 2017 Apr 7;7:46101. doi: 10.1038/srep46101 (PMC5384238; doi:10.1038/srep46101)
Supplement: Supplementary Table 9 [file srep46101-s9.xls]

## Sheet: Sheet1
GeneName	Gene Exp	Pathway	miRNA	miRNA Ex	nDE	Pvalue	Reference
AURKA	+	Cell cycle	hsa-let-7c-5p	-	9	0.00126066	21572407, 24906430
BIRC5	+	Cell cycle	hsa-miR-145-5p	-	8	0.00163144	27174320
BRCA1	+	DDR, Cell cycle	hsa-miR-139-5p	-	9	0.00237879	NF
BUB1B	+	Cell cycle	hsa-let-7c-5p	-	9	0.00126066	25329664
CDC20	+	Cell cycle	hsa-miR-139-3p	-	11	0.000825074	NF
CDC45	+	DNA Rep, Cell cycle	hsa-miR-490-3p	-	8	0.00163144	NF
CENPA	+	Cell cycle	hsa-miR-195-5p	-	10	0.00138762	NF
CENPK	+	Cell cycle	hsa-miR-101-3p	-	8	2.03951e-06	NF
CHEK1	+	DDR, Cell cycle	hsa-miR-195-5p	-	9	0.00237879	22473208, 23313552
E2F3	+	Senescence, DNA Rep, Cell cycle	hsa-miR-139-3p	-	8	0.00416287	22452920
FOS	-	Senescence	hsa-miR-767-5p	+	8	0.00315165	NF
HJURP	+	Cell cycle	hsa-let-7c-5p	-	9	0.00126066	NF
NCAPG	+	Cell cycle	hsa-miR-145-3p	-	11	0.000402564	NF
NCAPG2	+	Cell cycle	hsa-let-7c-5p	-	9	0.00126066	NF
PPP1R12B	-	Cell cycle	hsa-miR-4746-5p	+	10	3.05926e-07	NF
SGOL1	+	Cell cycle	hsa-miR-195-5p	-	10	0.00138762	NF
SYNE1	-	Cell cycle	hsa-miR-196a-5p	+	8	2.03951e-06	22353710
