# Supplementary material for: Novel miRNA-mRNA interactions conserved in essential cancer pathways
Source: Sci Rep. 2017 Apr 7;7:46101. doi: 10.1038/srep46101 (PMC5384238; doi:10.1038/srep46101)
Supplement: Supplementary Table 10 [file srep46101-s10.csv]

GENE	PROBE	CHR	MAPINFO
AURKA	cg13150855	20	54944858
AURKA	cg09712306	20	54949299
AURKA	cg03776827	20	54963457
AURKA	cg03139435	20	54966401
AURKA	cg22732672	20	54967037
AURKA	cg16417909	20	54967165
AURKA	cg27308355	20	54967227
AURKA	cg03897156	20	54967330
AURKA	cg02961978	20	54967334
AURKA	cg14275127	20	54967374
AURKA	cg04444873	20	54967407
AURKB	cg09132923	17	8108163
AURKB	cg18576335	17	8110165
AURKB	cg05811247	17	8113477
AURKB	cg05617798	17	8113714
AURKB	cg11009596	17	8113758
AURKB	cg21724796	17	8113904
AURKB	cg04612488	17	8113907
AURKB	cg13678641	17	8113909
AURKB	cg02245743	17	8114003
AURKB	cg12844497	17	8114032
AURKB	cg17365525	17	8114504
AURKB	cg26183021	17	8114512
AURKB	cg03114410	17	8114626
AURKB	cg22969950	17	8117574
BIRC5	cg24247425	17	76209692
BIRC5	cg25986496	17	76209703
BIRC5	cg00345656	17	76210025
BIRC5	cg23302638	17	76210176
BIRC5	cg21070864	17	76210229
BIRC5	cg01886741	17	76210317
BIRC5	cg00017271	17	76220743
BIRC5	cg19272238	17	76220898
BIRC5	cg07366188	17	76220929
BIRC5	cg10070788	17	76220955
BIRC5	cg25283175	17	76221608
BIRC5	cg24238341	17	76221980
BIRC5	cg10709062	17	76222194
BRCA1	cg23693293	17	41194642
BRCA1	cg01879757	17	41196368
BRCA1	cg16029534	17	41197783
BRCA1	cg16919093	17	41216320
BRCA1	cg18830083	17	41221539
BRCA1	cg27383744	17	41254323
BRCA1	cg07054526	17	41272508
BRCA1	cg14048487	17	41273439
BRCA1	cg13782816	17	41276092
BRCA1	cg04582861	17	41276606
BRCA1	cg12984107	17	41277006
BRCA1	cg19531713	17	41277059
BRCA1	cg19088651	17	41277213
BRCA1	cg08386886	17	41277274
BRCA1	cg08993267	17	41277322
BRCA1	cg24806953	17	41277364
BRCA1	cg20187250	17	41277381
BRCA1	cg15419295	17	41277389
BRCA1	cg16963062	17	41277392
BRCA1	cg16630982	17	41277394
BRCA1	cg21253966	17	41277426
BRCA1	cg04110421	17	41277428
BRCA1	cg04658354	17	41277444
BRCA1	cg17301289	17	41277462
BRCA1	cg09441966	17	41277487
BRCA1	cg26891576	17	41277541
BUB1B	cg06926377	15	40443853
BUB1B	cg25653839	15	40450026
BUB1B	cg04774722	15	40452024
BUB1B	cg24584161	15	40452931
BUB1B	cg24221715	15	40453006
BUB1B	cg27380503	15	40453034
BUB1B	cg20259534	15	40453036
BUB1B	cg03763391	15	40453091
BUB1B	cg21893314	15	40453133
BUB1B	cg27329848	15	40453184
BUB1B	cg05289639	15	40453189
BUB1B	cg02847760	15	40453199
BUB1B	cg11331988	15	40453286
BUB1B	cg24451981	15	40453319
BUB1B	cg04887414	15	40453526
BUB1B	cg14343107	15	40453695
BUB1B	cg11963280	15	40453778
BUB1B	cg14923124	15	40457337
BUB1B	cg12378950	15	40508893
BUB1B	cg24359188	15	40509472
BUB1B	cg18039797	15	40509518
CASC5	cg05924882	15	40883034
CASC5	cg02899949	15	40886023
CASC5	cg00091781	15	40886101
CASC5	cg00437399	15	40886176
CASC5	cg03355190	15	40886188
CASC5	cg03605064	15	40886247
CASC5	cg17355835	15	40886331
CASC5	cg00235645	15	40886408
CASC5	cg09861958	15	40886425
CASC5	cg26431595	15	40886429
CASC5	cg20314325	15	40886501
CASC5	cg27659014	15	40886649
CASC5	cg16228087	15	40886835
CASC5	cg27279253	15	40887043
CASC5	cg01966599	15	40890135
CASC5	cg18582520	15	40931170
CASC5	cg07106138	15	40954471
CCNE1	cg11339587	19	30298341
CCNE1	cg02840044	19	30299177
CCNE1	cg16740744	19	30302030
CCNE1	cg11613243	19	30302405
CCNE1	cg15828085	19	30302476
CCNE1	cg11304457	19	30302479
CCNE1	cg26605086	19	30302655
CCNE1	cg26768816	19	30302793
CCNE1	cg11995300	19	30302910
CCNE1	cg14750501	19	30302912
CCNE1	cg07718463	19	30303131
CCNE1	cg06636316	19	30303495
CCNE1	cg03603808	19	30303497
CCNE1	cg27475126	19	30303651
CCNE1	cg16836589	19	30303674
CCNE1	cg12028842	19	30305374
CCNE1	cg20039571	19	30307469
CCNE1	cg05236705	19	30315074
CCNE1	cg18250474	19	30332658
CCNE1	cg12152651	19	30334549
CCNE1	cg24083646	19	30334681
CCNE1	cg26062113	19	30335247
CCNE1	cg00508563	19	30335539
CCNE1	cg14216306	19	30335772
CCNE1	cg09269620	19	30335920
CCNE1	cg12100781	19	30336845
CCNE1	cg15148394	19	30339198
CDC20	cg25844639	1	43824481
CDC20	cg08263040	1	43824491
CDC20	cg13305312	1	43824605
CDC20	cg23995744	1	43824609
CDC20	cg26607641	1	43824656
CDC20	cg26017709	1	43824711
CDC20	cg16109297	1	43824900
CDC20	cg06373377	1	43825745
CDC20	cg05525368	1	43825904
CDC20	cg16147196	1	43828680
CDC45	cg21661020	22	19466909
CDC45	cg19244826	22	19466934
CDC45	cg07633499	22	19467075
CDC45	cg19480831	22	19467283
CDC45	cg21290393	22	19467302
CDC45	cg12254454	22	19467326
CDC45	cg17182870	22	19467413
CDC45	cg00981797	22	19467442
CDC45	cg25841888	22	19467461
CDC45	cg19416604	22	19467810
CDC45	cg15188688	22	19468342
CDC45	cg02333649	22	19471093
CDC45	cg09881503	22	19506979
CDC45	cg00107490	22	19509318
CENPA	cg10079801	2	26987182
CENPA	cg11989253	2	26987185
CENPA	cg19635810	2	26987197
CENPA	cg11352290	2	26987207
CENPA	cg13796796	2	26987250
CENPA	cg01166564	2	26987492
CENPA	cg23252243	2	26987820
CENPA	cg01252136	2	26989503
CENPA	cg03462604	2	26995110
CENPA	cg01020346	2	27001407
CENPA	cg05509510	2	27006149
CENPA	cg22284448	2	27008234
CENPA	cg10315993	2	27008359
CENPA	cg21360828	2	27008380
CENPA	cg21450708	2	27008453
CENPA	cg27025088	2	27008761
CENPA	cg03666973	2	27008764
CENPA	cg03798852	2	27008812
CENPA	cg17206978	2	27008819
CENPA	cg13874838	2	27008853
CENPA	cg04749129	2	27008876
CENPA	cg23094673	2	27008941
CENPA	cg21023052	2	27009110
CENPA	cg14934766	2	27009384
CENPA	cg24127278	2	27009715
CENPA	cg10480329	2	27011850
CENPA	cg25942688	2	27016730
CENPK	cg22719655	5	64818613
CENPK	cg00984787	5	64855069
CENPK	cg11190754	5	64858552
CENPK	cg18192574	5	64858845
CENPK	cg11044823	5	64858848
CENPK	cg06020459	5	64858893
CENPK	cg22824060	5	64858933
CENPK	cg08470036	5	64858963
CENPK	cg25443689	5	64858972
CENPK	cg00944502	5	64858997
CENPK	cg08870741	5	64858999
CHEK1	cg03474731	11	125495234
CHEK1	cg05569124	11	125495582
CHEK1	cg24218077	11	125495856
CHEK1	cg02121704	11	125495865
CHEK1	cg06420049	11	125496181
CHEK1	cg00554702	11	125496645
CHEK1	cg16687450	11	125496752
CHEK1	cg15223157	11	125499521
CHEK1	cg09705667	11	125525217
E2F3	cg02061170	6	20398204
E2F3	cg15585670	6	20401145
E2F3	cg23167585	6	20401190
E2F3	cg15250468	6	20401218
E2F3	cg27250759	6	20401608
E2F3	cg18152712	6	20401723
E2F3	cg08298587	6	20401796
E2F3	cg27301331	6	20401917
E2F3	cg10975586	6	20401942
E2F3	cg05617744	6	20401944
E2F3	cg21803390	6	20402026
E2F3	cg10027562	6	20402074
E2F3	cg26080798	6	20402092
E2F3	cg18363568	6	20402099
E2F3	cg14751398	6	20402153
E2F3	cg19071035	6	20404090
E2F3	cg09133386	6	20404188
E2F3	cg03881924	6	20404342
E2F3	cg22621731	6	20404881
E2F3	cg17332245	6	20406947
E2F3	cg13654085	6	20416519
E2F3	cg14788563	6	20417986
E2F3	cg05450477	6	20426845
E2F3	cg09603520	6	20432163
E2F3	cg04457354	6	20447442
E2F3	cg23972695	6	20455235
E2F3	cg00380904	6	20468372
E2F3	cg08628635	6	20483859
E2F3	cg11195034	6	20493106
EZH2	cg02716952	7	148504681
EZH2	cg18416251	7	148506233
EZH2	cg10407894	7	148517345
EZH2	cg05225993	7	148537903
EZH2	cg08558971	7	148544468
EZH2	cg05295594	7	148548336
EZH2	cg03661164	7	148560646
EZH2	cg17358899	7	148580458
EZH2	cg26118713	7	148580496
EZH2	cg01893439	7	148581376
EZH2	cg20101066	7	148581385
EZH2	cg18494018	7	148581708
EZH2	cg06816161	7	148581907
EZH2	cg13751213	7	148581913
EZH2	cg02303805	7	148582347
FOS	cg27067760	14	75743684
FOS	cg03509965	14	75743987
FOS	cg11872076	14	75744010
FOS	cg18717355	14	75744458
FOS	cg07159858	14	75744601
FOS	cg13819869	14	75745020
FOS	cg14102251	14	75745098
FOS	cg15337055	14	75745358
FOS	cg25975379	14	75745397
FOS	cg00773696	14	75745453
FOS	cg20901874	14	75745470
FOS	cg14154718	14	75745593
FOS	cg10282345	14	75745684
FOS	cg17644867	14	75746076
FOS	cg01208563	14	75746307
FOS	cg12061886	14	75746793
FOS	cg23404711	14	75747047
FOS	cg25034766	14	75747332
FOS	cg16701133	14	75747961
FOS	cg10565512	14	75748252
FOS	cg27019030	14	75749992
HIST1H2BJ	cg01380658	6	27095028
HIST1H2BJ	cg07303012	6	27095064
HIST1H2BJ	cg04289040	6	27095113
HIST1H2BJ	cg08869493	6	27096841
HIST1H2BJ	cg00645365	6	27099719
HIST1H2BJ	cg14848772	6	27099813
HIST1H2BJ	cg23666180	6	27100115
HIST1H2BJ	cg26027780	6	27100370
HIST1H2BJ	cg10076931	6	27100556
HIST1H2BJ	cg05637903	6	27100593
HIST1H2BJ	cg04264018	6	27100671
HJURP	cg08010337	2	234745500
HJURP	cg00688330	2	234748185
HJURP	cg07549195	2	234749818
HJURP	cg17084697	2	234749871
HJURP	cg24074913	2	234750010
HJURP	cg03972606	2	234750062
HJURP	cg02598797	2	234750116
HJURP	cg12802413	2	234752291
HJURP	cg13920792	2	234752321
HJURP	cg05734866	2	234756087
HJURP	cg04550103	2	234762281
HJURP	cg21133613	2	234762614
HJURP	cg13260726	2	234763101
HJURP	cg27143307	2	234763110
HJURP	cg18553762	2	234763269
HJURP	cg01835144	2	234763301
HJURP	cg14664879	2	234763313
HJURP	cg21542780	2	234763377
HJURP	cg17919570	2	234763381
HJURP	cg16639766	2	234763386
HJURP	cg06085544	2	234763390
HJURP	cg21602955	2	234763447
HJURP	cg06310422	2	234763532
HJURP	cg01983548	2	234764133
HJURP	cg13273610	2	234766301
HMGA2	cg11970050	12	66217916
HMGA2	cg17130567	12	66218057
HMGA2	cg03251079	12	66218285
HMGA2	cg05315443	12	66218639
HMGA2	cg02476744	12	66218656
HMGA2	cg00865774	12	66219177
HMGA2	cg01522430	12	66220024
HMGA2	cg18304766	12	66220165
HMGA2	cg20688651	12	66220754
HMGA2	cg25161912	12	66220771
HMGA2	cg13200550	12	66221789
HMGA2	cg01598741	12	66223718
HMGA2	cg02534850	12	66228466
HMGA2	cg14857024	12	66234241
HMGA2	cg01941585	12	66240388
HMGA2	cg15394142	12	66275988
HMGA2	cg24892571	12	66284828
HMGA2	cg21822187	12	66286141
HMGA2	cg07810733	12	66324092
HMGA2	cg17182048	12	66348387
HMGA2	cg12141052	12	66349603
HMGA2	cg06712651	12	66351869
HMGA2	cg24776736	12	66356357
HMGA2	cg02802391	12	66357083
HMGA2	cg08288107	12	66362223
KIF20A	cg27119451	5	137514611
KIF20A	cg03684156	5	137514661
KIF20A	cg23298160	5	137514800
KIF20A	cg22106577	5	137514936
KIF20A	cg26630792	5	137515009
KIF20A	cg26008208	5	137515290
KIF20A	cg01096096	5	137515366
KIF20A	cg07632946	5	137515561
KIF20A	cg25021598	5	137518412
MCM2	cg25734420	3	127317128
MCM2	cg22159075	3	127317137
MCM2	cg06138505	3	127317209
MCM2	cg20687038	3	127317259
MCM2	cg15057726	3	127317466
MCM2	cg08889930	3	127317798
MCM2	cg02578470	3	127320670
MCM2	cg04348250	3	127321707
MCM2	cg05171227	3	127323458
MCM2	cg12616683	3	127323572
MCM2	cg17899198	3	127323650
MCM2	cg26797238	3	127323818
MCM2	cg13296238	3	127323965
MCM2	cg16713732	3	127325013
MCM2	cg12678686	3	127327369
MCM2	cg00211174	3	127332098
MCM2	cg11099009	3	127339475
MCM2	cg20078054	3	127339608
MCM2	cg22282174	3	127339645
MCM2	cg02620015	3	127341229
NCAPG	cg16704466	4	17812456
NCAPG	cg11390445	4	17812462
NCAPG	cg03509813	4	17812473
NCAPG	cg21454030	4	17812573
NCAPG	cg13111374	4	17812581
NCAPG	cg27127056	4	17812759
NCAPG	cg03604819	4	17813007
NCAPG	cg02810967	4	17813558
NCAPG2	cg06614336	7	158441237
NCAPG2	cg14689365	7	158441557
NCAPG2	cg22277672	7	158444325
NCAPG2	cg24564603	7	158456404
NCAPG2	cg17371585	7	158476748
NCAPG2	cg17906105	7	158488980
NCAPG2	cg05703659	7	158494734
NCAPG2	cg04598292	7	158495856
NCAPG2	cg15551525	7	158497332
NCAPG2	cg19156335	7	158497539
NCAPG2	cg05469916	7	158497546
NCAPG2	cg15738315	7	158497553
NCAPG2	cg10916865	7	158497561
NCAPG2	cg00516501	7	158497565
NCAPG2	cg11951909	7	158497997
NCAPG2	cg25411333	7	158498010
NCAPG2	cg01115432	7	158498647
NCAPG2	cg05931272	7	158500026
PKMYT1	cg09660145	16	3018104
PKMYT1	cg26229224	16	3018262
PKMYT1	cg05097643	16	3018470
PKMYT1	cg06103394	16	3018991
PKMYT1	cg26903090	16	3019041
PKMYT1	cg07210061	16	3019154
PKMYT1	cg02723225	16	3019192
PKMYT1	cg10106095	16	3025755
PKMYT1	cg02742281	16	3027577
PKMYT1	cg07474477	16	3027968
PKMYT1	cg03946731	16	3028109
PKMYT1	cg04755561	16	3029641
PKMYT1	cg14005217	16	3029753
PKMYT1	cg16761550	16	3029823
PKMYT1	cg00319761	16	3030447
PKMYT1	cg02386244	16	3030649
PKMYT1	cg01988500	16	3030808
PKMYT1	cg02363934	16	3030953
PKMYT1	cg02510853	16	3031707
PKMYT1	cg07114478	16	3033714
PKMYT1	cg08446930	16	3033822
PPP1R12B	cg04245630	1	202317365
PPP1R12B	cg13359031	1	202317382
PPP1R12B	cg10091705	1	202317604
PPP1R12B	cg00764210	1	202317663
PPP1R12B	cg23690809	1	202317727
PPP1R12B	cg05798608	1	202317770
PPP1R12B	cg13976253	1	202317780
PPP1R12B	cg26526440	1	202317913
PPP1R12B	cg23035897	1	202317921
PPP1R12B	cg00046018	1	202318086
PPP1R12B	cg08990198	1	202318195
PPP1R12B	cg16119372	1	202321656
PPP1R12B	cg26348803	1	202331299
PPP1R12B	cg17492940	1	202407102
PPP1R12B	cg03986557	1	202430474
PPP1R12B	cg12581598	1	202537837
PPP1R12B	cg24376793	1	202545589
PPP1R12B	cg23250906	1	202548017
PPP1R12B	cg21296138	1	202556515
PRKAR2B	cg00493363	7	106619774
PRKAR2B	cg24540877	7	106661281
PRKAR2B	cg03779213	7	106662131
PRKAR2B	cg18490350	7	106662183
PRKAR2B	cg12867763	7	106681666
PRKAR2B	cg21250978	7	106684541
PRKAR2B	cg06898289	7	106684814
PRKAR2B	cg18522413	7	106685015
PRKAR2B	cg16938614	7	106685021
PRKAR2B	cg15104702	7	106685023
PRKAR2B	cg00722445	7	106685033
PRKAR2B	cg13705707	7	106685427
PRKAR2B	cg00641009	7	106685553
PRKAR2B	cg20468253	7	106685977
PRKAR2B	cg00888463	7	106686041
PRKAR2B	cg03661844	7	106687922
PRKAR2B	cg27005715	7	106691399
PRKAR2B	cg22214581	7	106694832
PRKAR2B	cg15154519	7	106695006
PRKAR2B	cg26104690	7	106708700
PRKAR2B	cg17238015	7	106780208
PRKAR2B	cg21196365	7	106801878
PRKAR2B	cg10272492	7	106805823
SGOL1	cg12933903	3	20223923
SGOL1	cg04951797	3	20226964
SGOL1	cg02921887	3	20226994
SGOL1	cg14339353	3	20227059
SGOL1	cg11494149	3	20227091
SGOL1	cg12506980	3	20227397
SGOL1	cg12185908	3	20227516
SGOL1	cg19823793	3	20227663
SGOL1	cg21745444	3	20227670
SGOL1	cg12930269	3	20227789
SGOL1	cg21755440	3	20227801
SGOL1	cg16339185	3	20227809
SGOL1	cg21395120	3	20227822
SGOL1	cg22604940	3	20227925
SGOL1	cg02114449	3	20227940
SPC24	cg03567652	19	11242272
SPC24	cg05614013	19	11253754
SPC24	cg07962303	19	11253944
SPC24	cg22705114	19	11257839
SPC24	cg07886195	19	11263615
SPC24	cg08364677	19	11266037
SPC24	cg07905049	19	11266334
SPC24	cg08056863	19	11266458
SPC24	cg24786232	19	11266493
SPC24	cg02576701	19	11266500
SPC24	cg14431619	19	11266544
SPC24	cg12516455	19	11266603
SPC24	cg13932035	19	11266624
SPC24	cg11835512	19	11266792
SPC24	cg20618433	19	11266919
SPC24	cg02272599	19	11267029
SPC24	cg00518527	19	11268884
SYNE1	cg26219152	6	152443475
SYNE1	cg01066157	6	152451023
SYNE1	cg15054873	6	152464791
SYNE1	cg22659852	6	152464820
SYNE1	cg20884110	6	152464870
SYNE1	cg11824582	6	152468278
SYNE1	cg01513802	6	152498832
SYNE1	cg25743221	6	152501416
SYNE1	cg05309760	6	152501942
SYNE1	cg02364518	6	152547148
SYNE1	cg03309932	6	152547950
SYNE1	cg18276437	6	152554982
SYNE1	cg10414477	6	152567585
SYNE1	cg11318342	6	152589394
SYNE1	cg25206562	6	152593044
SYNE1	cg17979719	6	152620697
SYNE1	cg04718845	6	152623094
SYNE1	cg10851835	6	152623220
SYNE1	cg05917732	6	152623304
SYNE1	cg02682457	6	152623387
SYNE1	cg12023625	6	152623479
SYNE1	cg03003217	6	152625419
SYNE1	cg14209487	6	152635105
SYNE1	cg09516930	6	152639235
SYNE1	cg14685356	6	152639548
SYNE1	cg07586863	6	152640109
SYNE1	cg16017287	6	152640279
SYNE1	cg13219552	6	152640475
SYNE1	cg15413940	6	152655593
SYNE1	cg25591106	6	152656019
SYNE1	cg12577469	6	152656028
SYNE1	cg19696227	6	152689441
SYNE1	cg17678867	6	152780496
SYNE1	cg02796568	6	152784396
SYNE1	cg01844274	6	152792267
SYNE1	cg21606405	6	152795042
SYNE1	cg07092233	6	152795102
SYNE1	cg16957163	6	152804780
SYNE1	cg02836767	6	152804809
SYNE1	cg26192872	6	152830611
SYNE1	cg11313862	6	152892780
SYNE1	cg05750323	6	152953820
SYNE1	cg02841912	6	152955983
SYNE1	cg01632300	6	152957223
SYNE1	cg03882585	6	152957910
SYNE1	cg16434547	6	152957995
SYNE1	cg23931421	6	152957999
SYNE1	cg19342109	6	152958121
SYNE1	cg23353893	6	152958133
SYNE1	cg25977958	6	152958164
SYNE1	cg13929566	6	152958173
SYNE1	cg15773137	6	152958348
SYNE1	cg03415253	6	152958462
SYNE1	cg26620959	6	152958489
SYNE1	cg01679043	6	152958548
SYNE1	cg02996131	6	152958598
SYNE1	cg23233589	6	152958624
SYNE1	cg16606731	6	152958649
SYNE1	cg20168283	6	152958664
SYNE1	cg16251777	6	152958864
SYNE1	cg27316956	6	152958899
SYNE1	cg04955791	6	152959047
SYNE1	cg25326491	6	152960531
TOP2A	cg22935319	17	38545021
TOP2A	cg18314885	17	38566895
TOP2A	cg18998002	17	38570480
TOP2A	cg05120042	17	38572252
TOP2A	cg11393025	17	38573776
TOP2A	cg03359285	17	38573811
TOP2A	cg25581784	17	38573873
TOP2A	cg15769921	17	38573932
TOP2A	cg26164164	17	38574080
TOP2A	cg07388903	17	38574180
TOP2A	cg14572634	17	38574184
TOP2A	cg21499137	17	38574225
TOP2A	cg22912359	17	38574272
TOP2A	cg15797971	17	38574285
TOP2A	cg25450986	17	38574356
TOP2A	cg08817965	17	38574364
TOP2A	cg26007540	17	38574415
TOP2A	cg09273772	17	38574566
TOP2A	cg17504397	17	38574575
TOP2A	cg26134124	17	38574599
TOP2A	cg02059268	17	38576278
