# Supplementary material for: Novel miRNA-mRNA interactions conserved in essential cancer pathways
Source: Sci Rep. 2017 Apr 7;7:46101. doi: 10.1038/srep46101 (PMC5384238; doi:10.1038/srep46101)
Supplement: Supplementary Table 11 [file srep46101-s11.xls]

## Sheet: Correlation
	BLCA	BRCA	CHOL	ESCA	HNSC	KICH	KIRC	KIRP	LIHC	LUAD	LUSC	PRAD	STAD	THCA	UCEC	ALL
AURKA - hsa.let.7c.5p	-0.135887	-0.32914	-0.465705	-0.411669	-0.291392	-0.343131	0.210008	-0.222676	-0.272602	-0.436155	-0.285204	-0.110387	-0.445979	-0.212244	0.0124908	-0.183413
AURKB - hsa.miR.204.5p	-0.0503372	-0.228572	-0.44125	-0.126559	-0.0408406	NA	-0.460482	-0.348844	-0.187913	-0.175098	0.00408998	-0.266103	-0.219238	-0.109268	-0.0782816	-0.0962614
BIRC5 - hsa.miR.145.5p	-0.038066	-0.228308	-0.186576	-0.203422	-0.170738	-0.118596	-0.487997	0.106732	-0.100669	-0.298385	-0.218761	-0.232643	-0.367762	-0.13922	-0.104143	-0.114494
BRCA1 - hsa.miR.139.5p	-0.186198	-0.229069	-0.0094535	-0.270579	-0.162913	-0.119214	-0.255403	0.0122151	-0.303294	-0.179259	-0.130627	-0.186813	-0.339385	0.0934132	0.126377	-0.120999
BUB1B - hsa.let.7c.5p	-0.0904368	-0.383553	-0.256827	-0.321656	-0.0690362	-0.0085496	0.104162	-0.174882	-0.345922	-0.360741	-0.122458	-0.207334	-0.507468	-0.0164744	0.0991918	-0.157634
CASC5 - hsa.miR.139.5p	-0.210362	-0.290839	-0.0374114	-0.310037	-0.143886	-0.214663	-0.20166	-0.0463031	-0.0944665	-0.32627	-0.257935	-0.348083	-0.49755	-0.216373	-0.0687268	-0.146617
CCNE1 - hsa.miR.195.5p	-0.016306	-0.323843	-0.186496	-0.249278	-0.15293	-0.096953	-0.330236	0.0169018	-0.0643331	-0.296405	-0.106033	-0.0795132	-0.305141	-0.15071	-0.120712	-0.152671
CCNE1 - hsa.miR.497.5p	-0.0371989	-0.260213	-0.21836	-0.293879	-0.132592	-0.140337	0.0312621	-0.0333923	-0.113481	-0.321152	-0.113399	0.0107039	-0.282048	-0.151671	-0.0971926	-0.147908
CDC20 - hsa.miR.139.3p	-0.153707	-0.309718	-0.116714	-0.36806	-0.153612	-0.430812	-0.111478	-0.00166723	-0.461565	-0.235914	-0.285442	-0.314704	-0.444326	-0.0840637	0.00490462	-0.151044
CDC45 - hsa.miR.490.3p	-0.166794	NA	0.160267	-0.142995	NA	NA	NA	NA	-0.226215	-0.135377	0.0938433	-0.00436814	-0.426069	NA	-0.129661	-0.127235
CENPA - hsa.miR.195.5p	-0.183773	-0.298153	-0.25085	-0.284874	-0.12714	NA	-0.0181218	0.0325525	-0.16337	-0.314237	-0.228754	-0.0173781	-0.486305	NA	-0.163616	-0.173812
CENPK - hsa.miR.101.3p	-0.357826	-0.286777	-0.00526593	-0.317351	-0.00823753	0.0849263	0.167466	-0.241283	-0.237809	-0.296899	-0.00294939	-0.14847	-0.17688	-0.0402282	0.143903	-0.118636
CENPK - hsa.miR.204.5p	-0.117773	-0.227066	0.036468	-0.262903	0.00709927	-0.0659122	-0.0562851	-0.28573	-0.226556	-0.225963	-0.0250786	-0.329812	-0.325822	-0.228983	-0.144825	-0.126285
CHEK1 - hsa.miR.195.5p	-0.143247	-0.390027	-0.30714	-0.411452	-0.118799	0.0670783	-0.270099	-0.0119792	-0.234225	-0.338374	-0.2749	0.026976	-0.521725	-0.230043	-0.349926	-0.214026
E2F3 - hsa.miR.139.3p	-0.0781845	-0.208103	0.181185	-0.273505	0.0157132	0.0660267	-0.162941	0.177329	-0.241353	-0.162791	-0.0267989	-0.100443	-0.336945	0.0926611	-0.107096	-0.114599
EZH2 - hsa.let.7c.5p	-0.159227	-0.350761	-0.243881	-0.210061	-0.0588396	-0.0762751	-0.0973427	0.0647562	-0.379021	-0.422698	-0.15266	-0.235392	-0.461974	-0.231073	-0.0750953	-0.159608
EZH2 - hsa.miR.195.5p	-0.154518	-0.292687	-0.0824359	-0.313019	-0.159082	0.0638994	0.040701	0.0307944	-0.200136	-0.358174	-0.16126	-0.262524	-0.466718	-0.110525	-0.294676	-0.163982
EZH2 - hsa.miR.497.5p	-0.154765	-0.245874	-0.206686	-0.356547	-0.0548253	0.0808669	0.0630505	0.0106179	-0.210605	-0.347478	-0.150511	-0.0136212	-0.489579	-0.0565674	-0.273829	-0.138575
FOS - hsa.miR.181b.5p	0.0135575	-0.0967031	0.246759	0.0387714	0.0278861	0.0200287	-0.134471	0.0415113	0.0827518	0.00532809	0.0278275	-0.0915793	-0.0509702	-0.0516324	-0.0625911	0.0180715
FOS - hsa.miR.767.5p	-0.0948025	-0.0868143	NA	0.0520328	-0.0894812	NA	NA	NA	-0.133749	-0.120878	-0.0744841	NA	-0.0832926	NA	-0.05464	-0.088629
HIST1H2BJ - hsa.miR.145.3p	0.0437837	-0.143494	-0.187837	-0.227747	-0.12517	NA	-0.32435	NA	-0.110208	-0.209758	-0.107511	0.021271	-0.224924	0.128605	0.00483617	0.0821105
HJURP - hsa.let.7c.5p	-0.0948104	-0.398673	-0.0964588	-0.213232	-0.178141	NA	-0.196334	-0.154705	-0.309974	-0.324463	-0.218109	-0.132051	-0.461412	-0.22862	-0.113738	-0.166331
HMGA2 - hsa.miR.139.3p	-0.0582936	-0.105582	-0.019767	-0.0609821	0.0777491	NA	-0.556728	-0.19466	NA	-0.0792535	0.00130849	NA	-0.0251949	-0.0117127	-0.0944268	-0.0599591
HMGA2 - hsa.miR.145.3p	0.0163972	-0.00326041	0.0872868	-0.00717132	0.121086	NA	0.245411	-0.0401433	NA	-0.0344681	0.0308022	NA	0.0806631	0.00417209	-0.0720019	0.0106544
KIF20A - hsa.miR.145.5p	-0.188337	-0.286672	-0.344989	-0.160054	-0.167802	-0.0545309	-0.29952	0.065439	-0.319635	-0.470454	-0.282158	-0.46239	-0.482202	-0.138319	-0.249754	-0.153641
KIF20A - hsa.miR.490.3p	-0.191829	NA	-0.0711039	0.0145827	NA	NA	NA	NA	-0.254551	-0.0545682	0.0249639	0.05328	-0.391774	NA	-0.144471	-0.100175
MCM2 - hsa.miR.139.3p	-0.054028	-0.232769	-0.150109	-0.243808	-0.0425707	-0.165833	0.189949	0.0950312	-0.25102	-0.198866	-0.153945	-0.175569	-0.406242	-0.0556335	0.16553	-0.117531
MCM2 - hsa.miR.143.3p	0.00313152	-0.215257	-0.478284	-0.175829	-0.0132289	0.180007	-0.0730838	0.206538	-0.0642161	-0.179039	-0.193195	-0.17749	-0.444373	-0.103825	0.119635	0.0806481
NCAPG - hsa.miR.145.3p	-0.14161	-0.296446	-0.327387	-0.336103	-0.244617	-0.103789	0.414983	-0.00828635	-0.228053	-0.279561	-0.32547	-0.376609	-0.5281	-0.170184	0.0674272	-0.140953
NCAPG2 - hsa.let.7c.5p	-0.0565123	-0.347475	-0.330575	-0.246136	-0.00454687	-0.0921294	0.00208054	-0.102408	-0.203631	-0.352215	-0.0822077	-0.139931	-0.491935	-0.128209	-0.0169823	-0.143336
PKMYT1 - hsa.miR.195.5p	-0.125639	-0.19528	-0.0731003	-0.160766	-0.036592	-0.0647886	0.118726	-0.0167498	-0.12334	-0.345548	-0.106908	-0.211155	-0.283058	-0.154644	-0.0773162	-0.118824
PKMYT1 - hsa.miR.497.5p	-0.0638097	-0.115715	-0.076481	-0.185257	-0.0496765	-0.127671	-0.115008	-0.00970775	-0.115704	-0.302152	-0.18315	0.0900337	-0.342256	-0.142256	-0.0966191	-0.101609
PPP1R12B - hsa.miR.4746.5p	-0.27749	-0.209351	-0.0882036	-0.134397	-0.106024	-0.0195899	0.352815	-0.130306	-0.3145	-0.252744	-0.173507	-0.0996754	-0.275684	-0.103535	0.0129084	-0.152588
PRKAR2B - hsa.miR.1269a	-0.0398549	-0.067969	0.107358	-0.0164569	0.0560571	-0.194432	-0.105711	0.101281	-0.0569403	-0.0730408	-0.0959121	-0.0387382	-0.137768	NA	0.116372	-0.0292835
PRKAR2B - hsa.miR.135b.5p	-0.0944164	-0.111527	0.228817	-0.169511	-0.0713252	-0.240531	-0.205599	0.0875886	0.0498798	-0.0117815	-0.0555544	-0.0446109	-0.171818	-0.0569019	0.018467	-0.0549254
SGOL1 - hsa.miR.195.5p	-0.0902717	-0.240406	-0.0101501	-0.344261	0.0165509	NA	-0.0516309	0.00089937	-0.0497242	-0.269569	-0.276991	-0.112468	-0.500831	NA	-0.271133	-0.136019
SPC24 - hsa.miR.139.5p	-0.115926	-0.361647	-0.136083	-0.332967	-0.155919	-0.215407	-0.21547	-0.157945	-0.420833	-0.304867	-0.236946	-0.318674	-0.3824	-0.253256	0.00597098	-0.200918
SPC24 - hsa.miR.145.5p	-0.122965	-0.279353	-0.376499	-0.198353	-0.177364	0.191269	0.0834759	0.00979049	-0.220703	-0.35221	-0.254461	-0.213862	-0.353224	-0.200092	0.0587496	-0.145135
SYNE1 - hsa.miR.196a.5p	-0.0964619	0.0605918	-0.101974	0.00348529	-0.0730415	0.0573856	-0.0239263	-0.127416	NA	-0.0844841	-0.049788	NA	-0.00107676	0.0101442	0.0444806	-0.0562129
TOP2A - hsa.let.7c.5p	-0.0662686	-0.371765	-0.194264	-0.126949	-0.0281528	0.0267351	-0.0566302	-0.0436132	-0.348596	-0.342518	-0.0370278	-0.113362	-0.517214	-0.156469	0.0555782	-0.142257
TOP2A - hsa.miR.145.5p	-0.157094	-0.247766	-0.170814	-0.123563	-0.211829	-0.0118756	-0.354577	-0.0841539	-0.274821	-0.378948	-0.317227	-0.420768	-0.503892	-0.169484	-0.191594	-0.155622

## Sheet: Pvalue
	BLCA	BRCA	CHOL	ESCA	HNSC	KICH	KIRC	KIRP	LIHC	LUAD	LUSC	PRAD	STAD	THCA	UCEC	ALL
AURKA - hsa.let.7c.5p	0.00835802	3.31392e-27	0.00275889	2.2802e-11	9.95579e-12	0.00497816	0.333009	0.000138625	9.6344e-06	1.52854e-23	4.99513e-09	0.045803	4.91769e-27	7.50292e-08	0.899392	3.85568e-109
AURKB - hsa.miR.204.5p	0.359873	1.00552e-09	0.0118323	0.0577355	0.369745	NA	0.11946	2.40921e-09	0.00180383	0.000172568	0.931538	2.16543e-07	4.56191e-05	0.00772313	0.424834	1.2607e-26
BIRC5 - hsa.miR.145.5p	0.474472	2.35298e-13	0.234867	0.00220388	9.58374e-05	0.317766	0.034146	0.0918153	0.0684488	1.77682e-12	7.42188e-07	1.12243e-05	4.37884e-16	0.00144633	0.324966	2.98401e-41
BRCA1 - hsa.miR.139.5p	0.000301341	1.70791e-14	0.944886	4.04798e-05	0.000167272	0.330251	0.302923	0.846711	1.23799e-07	2.68625e-05	0.00120442	0.000697492	7.1622e-12	0.0349318	0.272783	4.2536e-32
BUB1B - hsa.let.7c.5p	0.0981893	5.07327e-28	0.176919	1.39061e-06	0.109069	0.948233	0.585521	0.00538759	1.37735e-08	1.06334e-16	0.00918407	0.000124655	5.65535e-27	0.712903	0.326831	2.1643e-68
CASC5 - hsa.miR.139.5p	0.000109602	1.20075e-16	0.833002	2.48114e-06	0.00073016	0.0769628	0.211607	0.474369	0.13997	1.10874e-11	1.54171e-07	8.12236e-11	4.35889e-23	6.88773e-07	0.525034	1.80031e-64
CCNE1 - hsa.miR.195.5p	0.7363	8.16157e-29	0.403995	5.60387e-06	0.00025983	0.256138	0.0521885	0.771379	0.255139	1.14227e-12	0.0175551	0.136865	1.22969e-22	0.000731342	0.139417	4.72847e-58
CCNE1 - hsa.miR.497.5p	0.442153	1.34017e-18	0.325092	5.71954e-08	0.00157467	0.097218	0.894683	0.565797	0.043979	9.02486e-15	0.0110393	0.841584	4.23998e-19	0.000675488	0.23531	3.92413e-54
CDC20 - hsa.miR.139.3p	0.00336917	1.62444e-22	0.514701	1.09596e-07	0.00049767	0.00022901	0.521086	0.978268	2.44889e-16	2.74129e-07	4.36823e-09	1.67212e-09	1.06633e-19	0.0637233	0.961783	2.46909e-70
CDC45 - hsa.miR.490.3p	0.00337253	NA	0.647757	0.0991419	NA	NA	NA	NA	0.0191372	0.0389991	0.205666	0.951787	4.20148e-15	NA	0.288545	1.07541e-12
CENPA - hsa.miR.195.5p	0.000239306	2.73272e-21	0.103183	6.62527e-07	0.00385554	NA	0.933206	0.606526	0.0059622	1.63927e-14	7.00027e-07	0.745925	3.39748e-25	NA	0.0791868	4.28073e-63
CENPK - hsa.miR.101.3p	3.32726e-11	7.60463e-15	0.979582	1.45351e-05	0.847765	0.396004	0.569176	0.000391311	0.000240621	8.82952e-10	0.954023	0.00886409	0.00143304	0.362289	0.169419	1.85813e-30
CENPK - hsa.miR.204.5p	0.039614	5.7577e-09	0.859244	0.000677175	0.87456	0.510607	0.850663	2.38207e-05	0.000488185	4.67557e-06	0.627946	2.5809e-09	6.2801e-09	1.45074e-07	0.166673	6.10759e-33
CHEK1 - hsa.miR.195.5p	0.007277	6.46967e-31	0.0724713	1.5555e-10	0.00604061	0.58968	0.301921	0.855028	0.000188811	1.57914e-14	4.81388e-09	0.578221	6.57581e-28	1.20349e-07	5.84526e-05	4.43953e-87
E2F3 - hsa.miR.139.3p	0.0190045	1.36556e-13	0.39361	1.32084e-06	0.700756	0.526867	0.398782	0.000735244	0.000110662	6.97703e-05	0.491046	0.042682	2.60522e-13	0.0367372	0.252693	1.59541e-25
EZH2 - hsa.let.7c.5p	0.00308234	1.6799e-27	0.154535	0.000653958	0.140345	0.533598	0.485491	0.284954	1.52601e-09	3.7317e-24	0.000299936	1.34907e-06	1.24517e-23	1.45436e-08	0.416137	2.82236e-66
EZH2 - hsa.miR.195.5p	0.0040966	3.71213e-19	0.639554	1.9697e-07	5.85179e-05	0.602227	0.779412	0.611507	0.00201092	3.61532e-17	0.000131559	6.04995e-08	3.52241e-24	0.00747477	0.000979554	5.46203e-69
EZH2 - hsa.miR.497.5p	0.00403661	9.40852e-14	0.231758	1.87429e-09	0.16954	0.509146	0.660752	0.861015	0.00113664	3.63352e-16	0.000366011	0.784065	5.65766e-27	0.172197	0.00230431	1.35504e-49
FOS - hsa.miR.181b.5p	0.801555	0.00684057	0.117761	0.573706	0.539109	0.884034	0.651532	0.495548	0.187653	0.906529	0.576221	0.107642	0.328312	0.247922	0.524909	0.168559
FOS - hsa.miR.767.5p	0.0891661	0.0759127	NA	0.472725	0.0621435	NA	NA	NA	0.0730202	0.0192125	0.141891	NA	0.151586	NA	0.621484	3.78634e-07
HIST1H2BJ - hsa.miR.145.3p	0.390104	1.42268e-05	0.262083	0.00187346	0.00697278	NA	0.0505461	NA	0.029005	1.32623e-07	0.0263613	0.694409	2.99181e-05	0.00364376	0.956226	2.01921e-10
HJURP - hsa.let.7c.5p	0.0545587	2.334e-30	0.510848	0.000720088	3.09608e-05	NA	0.502325	0.014385	6.80806e-09	9.43333e-16	1.55783e-06	0.0073813	8.59815e-26	2.13629e-07	0.196301	1.41954e-83
HMGA2 - hsa.miR.139.3p	0.145907	0.00442289	0.865013	0.306082	0.0399738	NA	0.21772	0.000407079	NA	0.0593576	0.97552	NA	0.593438	0.705585	0.232753	3.88272e-08
HMGA2 - hsa.miR.145.3p	0.683105	0.930164	0.425482	0.904405	0.0013191	NA	0.630506	0.474503	NA	0.413259	0.469021	NA	0.0865078	0.89296	0.36614	0.329197
KIF20A - hsa.miR.145.5p	0.00052941	2.81375e-15	0.0582275	0.0210869	8.42572e-05	0.617211	0.250928	0.310964	5.33579e-07	9.47285e-25	2.85724e-08	9.63238e-19	1.10095e-19	0.00217138	0.00627595	2.85846e-64
KIF20A - hsa.miR.490.3p	0.000907863	NA	0.709648	0.859083	NA	NA	NA	NA	0.00832279	0.41862	0.725633	0.457609	1.48532e-11	NA	0.208083	6.39038e-09
MCM2 - hsa.miR.139.3p	0.263617	2.84404e-14	0.401624	6.58228e-05	0.22542	0.111003	0.318574	0.12515	1.43514e-06	1.14454e-07	0.000269365	0.00016613	4.77011e-18	0.177429	0.0941028	7.96133e-29
MCM2 - hsa.miR.143.3p	0.948393	2.2506e-12	0.00203549	0.00446045	0.706606	0.0828397	0.724317	0.000751313	0.229885	1.96476e-06	4.02879e-06	0.000140159	6.47147e-22	0.011631	0.228545	2.63615e-14
NCAPG - hsa.miR.145.3p	0.00376694	1.30729e-19	0.027811	1.63241e-06	1.3348e-08	0.381797	0.120454	0.886811	0.000195702	1.1523e-12	7.63764e-11	1.24578e-12	4.9522e-28	9.23933e-05	0.438687	1.39196e-65
NCAPG2 - hsa.let.7c.5p	0.28242	2.59368e-24	0.025762	0.000176685	0.91483	0.3741	0.992981	0.12538	0.00177258	2.63804e-14	0.0702387	0.00516466	5.59657e-25	0.00349727	0.859963	3.21655e-41
PKMYT1 - hsa.miR.195.5p	0.00568506	3.7688e-09	0.688259	0.00351052	0.375382	0.548024	0.682649	0.790372	0.0314921	8.8448e-16	0.0202484	3.14596e-05	1.18722e-10	0.000311368	0.423783	5.98529e-41
PKMYT1 - hsa.miR.497.5p	0.162197	0.000532177	0.674492	0.000727138	0.228643	0.233787	0.692378	0.877564	0.0437732	3.36814e-12	6.0747e-05	0.0795893	2.23266e-15	0.000922267	0.316905	3.84011e-30
PPP1R12B - hsa.miR.4746.5p	1.80147e-07	4.93953e-09	0.356219	0.0602957	0.0161483	0.856283	0.173168	0.0275255	8.20226e-07	2.97475e-08	0.000533388	0.0283803	7.2817e-10	0.0173608	0.899703	3.24331e-46
PRKAR2B - hsa.miR.1269a	0.40128	0.0521449	0.558546	0.792408	0.146442	0.219221	0.428475	0.120736	0.313911	0.0654482	0.0216599	0.465615	0.0142455	NA	0.226045	0.00408624
PRKAR2B - hsa.miR.135b.5p	0.0430464	0.000287077	0.150424	0.00441066	0.0581081	0.112355	0.158614	0.159124	0.440093	0.761047	0.184671	0.405722	0.000176189	0.200197	0.844613	3.78734e-09
SGOL1 - hsa.miR.195.5p	0.0765759	6.02256e-15	0.945288	5.73343e-08	0.69266	NA	0.838738	0.988694	0.331656	2.15197e-10	1.15486e-08	0.0368774	7.90005e-27	NA	0.00772826	7.32206e-43
SPC24 - hsa.miR.139.5p	0.0357903	5.84873e-24	0.48106	6.06721e-07	0.000268165	0.0824839	0.243339	0.0148286	2.58227e-12	1.70233e-10	9.36542e-08	1.29149e-09	1.73287e-13	1.43257e-09	0.946715	1.23171e-83
SPC24 - hsa.miR.145.5p	0.0258937	1.58917e-14	0.0416728	0.00372461	3.25623e-05	0.124312	0.686856	0.880794	0.000436058	9.72201e-14	8.77854e-09	6.29316e-05	1.39862e-11	2.07338e-06	0.510252	3.15285e-44
SYNE1 - hsa.miR.196a.5p	0.0257656	0.0557278	0.592317	0.953812	0.0548333	0.581795	0.847851	0.0328172	NA	0.0310826	0.185375	NA	0.975988	0.793026	0.671973	4.43918e-07
TOP2A - hsa.let.7c.5p	0.199026	5.45244e-31	0.234683	0.0276278	0.523752	0.836144	0.82893	0.483922	2.64796e-09	1.0639e-15	0.403403	0.0335519	6.80659e-32	0.000322234	0.590321	6.00044e-61
TOP2A - hsa.miR.145.5p	0.00217846	6.14637e-14	0.299253	0.0321214	1.1685e-06	0.926814	0.072337	0.176068	3.9691e-06	3.22136e-19	8.47056e-14	7.24005e-17	5.91814e-30	9.59218e-05	0.0606446	2.06467e-73
