# Supplementary material for: Novel miRNA-mRNA interactions conserved in essential cancer pathways
Source: Sci Rep. 2017 Apr 7;7:46101. doi: 10.1038/srep46101 (PMC5384238; doi:10.1038/srep46101)
Supplement: Supplementary Table 12 [file srep46101-s12.xls]

## Sheet: Correlation
	LUAD	LUSC	ALL
AURKA - hsa.let.7b.5p	-0.39856	-0.287643	-0.334225
BRCA1 - hsa.miR.1976	-0.198029	-0.0602507	-0.127262
BUB1B - hsa.let.7b.5p	-0.365686	-0.184213	-0.269053
CBX2 - hsa.let.7b.5p	-0.137439	-0.0290135	-0.0826665
CCNE1 - hsa.miR.1976	-0.15542	0.0187507	-0.0702284
CDC14A - hsa.miR.424.5p	-0.0180968	-0.0861743	-0.0624666
CDC14A - hsa.miR.708.5p	-0.0548539	0.0412577	-0.00122462
CDC7 - hsa.miR.4777.3p	0.00563839	-0.184269	0.0792867
CDT1 - hsa.miR.1976	-0.305192	-0.139021	-0.240578
CENPL - hsa.miR.1976	-0.314549	-0.221089	-0.261538
CENPN - hsa.let.7b.5p	-0.363833	-0.160394	-0.237056
CENPN - hsa.miR.223.3p	0.0811851	-0.0984243	0.00528458
CEP72 - hsa.miR.1976	-0.0790899	-0.00797719	-0.0605074
CEP72 - hsa.miR.223.3p	0.00289331	-0.00389255	0.0197189
CHEK2 - hsa.miR.1976	-0.333129	-0.278067	-0.263972
CLSPN - hsa.miR.1976	-0.209431	-0.0869186	-0.178129
DAPK2 - hsa.miR.29b.3p	0.147602	-0.0105867	0.0709728
DAPK2 - hsa.miR.370.3p	-0.134255	-0.0516277	-0.0868979
DAPK2 - hsa.miR.541.3p	-0.107566	-0.0421921	-0.0871576
DKC1 - hsa.miR.1976	-0.174663	-0.112801	-0.14451
DMC1 - hsa.miR.1976	-0.204439	-0.140222	-0.167769
E2F1 - hsa.miR.1976	-0.107948	-0.064938	-0.0778988
ESPL1 - hsa.let.7b.5p	-0.442797	-0.247745	-0.327982
ETS1 - hsa.miR.570.3p	-0.1129	-0.145069	-0.134312
ETS1 - hsa.miR.708.3p	0.00516837	0.00497694	-0.0025446
EXO1 - hsa.miR.150.3p	-0.0916053	-0.169631	-0.106062
EZH2 - hsa.let.7b.5p	-0.408949	-0.135329	-0.270087
GADD45B - hsa.miR.370.3p	0.142516	0.133971	0.131987
GINS4 - hsa.miR.1976	-0.250139	-0.147838	-0.182229
HJURP - hsa.let.7b.5p	-0.295716	-0.179303	-0.248865
HMGA2 - hsa.miR.4777.3p	-0.0315744	-0.026485	-0.0108513
IRAK1 - hsa.miR.140.3p	-0.195908	-0.162607	-0.170952
IRAK1 - hsa.miR.150.3p	-0.144525	-0.07701	-0.113065
IRAK1 - hsa.miR.1976	-0.0661057	0.0791994	-0.00362846
IRAK1 - hsa.miR.27a.5p	0.00176866	0.143051	0.0631322
IRAK1 - hsa.miR.486.5p	-0.0443781	-0.0397631	-0.0397615
IRAK1 - hsa.miR.598.3p	-0.135581	0.0476778	-0.0499337
IRAK1 - hsa.miR.6134	-0.115432	0.0570406	-0.0669177
JUN - hsa.miR.203b.5p	-0.113683	0.018157	-0.0538082
JUN - hsa.miR.494.3p	0.0608847	0.0692222	0.0655183
KIF20A - hsa.miR.1976	-0.278632	-0.082268	-0.182871
MAP2K6 - hsa.miR.30c.2.3p	-0.206262	-0.167574	-0.187672
MCM8 - hsa.miR.1976	-0.282288	-0.276656	-0.22484
NCAPD2 - hsa.miR.1976	-0.13826	-0.0279758	-0.0745324
NCAPD2 - hsa.miR.223.3p	0.0736272	-0.0715463	0.00851907
NCAPD3 - hsa.let.7b.5p	-0.293692	-0.189519	-0.235414
NCAPD3 - hsa.miR.1976	-0.1747	-0.142165	-0.160025
NCAPD3 - hsa.miR.34c.5p	-0.201219	-0.150366	-0.171981
NCAPG - hsa.miR.150.3p	-0.0820723	-0.146871	-0.0854327
NCAPG - hsa.miR.223.3p	0.0742913	-0.024994	0.0682115
NCAPG2 - hsa.let.7b.5p	-0.33167	-0.130286	-0.234485
NCAPH - hsa.miR.1976	-0.274104	-0.101187	-0.17478
NFKBIA - hsa.miR.449c.5p	-0.01595	-0.0299303	-0.00564188
ORC6 - hsa.miR.223.3p	0.0211538	-0.197213	0.0822692
PIK3R5 - hsa.miR.210.5p	-0.0366095	-0.0388448	-0.0546016
PIK3R5 - hsa.miR.216a.3p	0.0193904	-0.0242515	-0.0182059
PIK3R5 - hsa.miR.3940.5p	-0.00577845	0.00138889	0.0153499
PIK3R5 - hsa.miR.4652.5p	-0.0614778	-0.023807	-0.0381033
PRKCQ - hsa.miR.548v	-0.0874449	-0.0345824	-0.0746793
PRKCQ - hsa.miR.616.3p	0.0274078	-0.0879935	0.0321332
SMC1B - hsa.miR.6502.5p	-0.0389831	-0.124592	-0.0734532
SPC24 - hsa.miR.1976	-0.334248	-0.192159	-0.257264
TOP2A - hsa.let.7b.5p	-0.306097	-0.149687	-0.238119
TUBA4A - hsa.let.7b.5p	-0.0908132	0.104195	-0.00607585
TUBA4A - hsa.miR.150.3p	-0.0396195	0.00587475	-0.0237957
TUBA4A - hsa.miR.486.5p	-0.103365	-0.0136397	-0.0593629
TUBA4A - hsa.miR.6502.5p	-0.0862566	0.0740118	-0.0246225
TUBB4A - hsa.miR.30c.2.3p	-0.273325	-0.122115	-0.229031
VIM - hsa.miR.1911.5p	-0.199596	-0.0868127	-0.118036
VIM - hsa.miR.203b.5p	-0.1337	-0.0627331	-0.065886
VIM - hsa.miR.26a.1.3p	-0.0556043	-0.0421323	-0.0445575
VIM - hsa.miR.3607.3p	0.0134962	-0.0410186	0.0019116
VIM - hsa.miR.539.5p	0.0975211	0.225895	0.157856
VIM - hsa.miR.708.3p	0.0537605	-0.0993816	0.0114625

## Sheet: Pvalues
	LUAD	LUSC	ALL
AURKA - hsa.let.7b.5p	1.60674e-19	3.35146e-09	2.49014e-28
BRCA1 - hsa.miR.1976	3.3159e-06	0.135401	6.10035e-06
BUB1B - hsa.let.7b.5p	3.69822e-17	7.63353e-05	1.91424e-23
CBX2 - hsa.let.7b.5p	0.000120863	0.406606	0.000469059
CCNE1 - hsa.miR.1976	0.000270801	0.674636	0.0134204
CDC14A - hsa.miR.424.5p	0.692754	0.0728112	0.0598622
CDC14A - hsa.miR.708.5p	0.230666	0.391282	0.970602
CDC7 - hsa.miR.4777.3p	0.911831	0.00100078	0.0268318
CDT1 - hsa.miR.1976	3.55867e-11	0.0032484	2.42678e-15
CENPL - hsa.miR.1976	2.0365e-12	1.25682e-06	3.20404e-18
CENPN - hsa.let.7b.5p	6.23932e-15	0.000928508	3.10984e-17
CENPN - hsa.miR.223.3p	0.0931486	0.043213	0.854753
CEP72 - hsa.miR.1976	0.0392659	0.846347	0.0250607
CEP72 - hsa.miR.223.3p	0.940065	0.924668	0.467505
CHEK2 - hsa.miR.1976	6.39752e-13	5.38931e-10	1.49874e-21
CLSPN - hsa.miR.1976	5.51017e-06	0.0825017	1.94787e-08
DAPK2 - hsa.miR.29b.3p	0.000219454	0.800164	0.0108365
DAPK2 - hsa.miR.370.3p	0.000657664	0.200539	0.00158069
DAPK2 - hsa.miR.541.3p	0.020768	0.387161	0.00759068
DKC1 - hsa.miR.1976	7.47768e-05	0.0114735	9.3478e-08
DMC1 - hsa.miR.1976	2.07876e-06	0.00171936	1.47637e-08
E2F1 - hsa.miR.1976	0.0064131	0.163325	0.00754961
ESPL1 - hsa.let.7b.5p	1.0293e-26	1.05343e-07	3.57889e-34
ETS1 - hsa.miR.570.3p	0.00379652	4.81989e-05	1.54356e-07
ETS1 - hsa.miR.708.3p	0.884736	0.88423	0.916372
EXO1 - hsa.miR.150.3p	0.0541202	0.000309303	0.000452976
EZH2 - hsa.let.7b.5p	1.60437e-22	0.00129555	5.09222e-23
GADD45B - hsa.miR.370.3p	0.00160204	0.00333932	1.5116e-05
GINS4 - hsa.miR.1976	1.93907e-09	9.55135e-05	9.74422e-13
HJURP - hsa.let.7b.5p	3.64046e-13	9.12757e-05	6.48046e-20
HMGA2 - hsa.miR.4777.3p	0.4897	0.579037	0.72305
IRAK1 - hsa.miR.140.3p	1.25758e-05	0.000852905	1.69743e-07
IRAK1 - hsa.miR.150.3p	0.00136693	0.118846	0.000612575
IRAK1 - hsa.miR.1976	0.144763	0.106483	0.912306
IRAK1 - hsa.miR.27a.5p	0.968918	0.00340662	0.0552003
IRAK1 - hsa.miR.486.5p	0.352054	0.444672	0.253551
IRAK1 - hsa.miR.598.3p	0.00266686	0.331769	0.128443
IRAK1 - hsa.miR.6134	0.0120375	0.31391	0.0592732
JUN - hsa.miR.203b.5p	0.0150747	0.715625	0.113852
JUN - hsa.miR.494.3p	0.218354	0.190184	0.0703806
KIF20A - hsa.miR.1976	5.70728e-09	0.112343	5.9861e-09
MAP2K6 - hsa.miR.30c.2.3p	2.29347e-08	0.000392703	1.26798e-10
MCM8 - hsa.miR.1976	5.73266e-11	1.63107e-09	2.33296e-18
NCAPD2 - hsa.miR.1976	0.000395889	0.494131	0.000855919
NCAPD2 - hsa.miR.223.3p	0.0606685	0.079759	0.703771
NCAPD3 - hsa.let.7b.5p	5.056e-13	8.84223e-06	9.53467e-18
NCAPD3 - hsa.miR.1976	2.64203e-05	0.000931038	1.01248e-08
NCAPD3 - hsa.miR.34c.5p	1.18009e-06	0.000465632	7.22273e-10
NCAPG - hsa.miR.150.3p	0.0420742	0.00432977	0.00235795
NCAPG - hsa.miR.223.3p	0.0664424	0.62682	0.0154957
NCAPG2 - hsa.let.7b.5p	9.47148e-13	0.00384054	2.50596e-14
NCAPH - hsa.miR.1976	2.49228e-09	0.029171	1.51449e-10
NFKBIA - hsa.miR.449c.5p	0.784964	0.68389	0.902888
ORC6 - hsa.miR.223.3p	0.668971	0.00019221	0.0029365
PIK3R5 - hsa.miR.210.5p	0.338101	0.290769	0.0339047
PIK3R5 - hsa.miR.216a.3p	0.678564	0.574022	0.555112
PIK3R5 - hsa.miR.3940.5p	0.888378	0.972487	0.585904
PIK3R5 - hsa.miR.4652.5p	0.207447	0.533627	0.196513
PRKCQ - hsa.miR.548v	0.00899442	0.335743	0.00391415
PRKCQ - hsa.miR.616.3p	0.414808	0.0129223	0.212396
SMC1B - hsa.miR.6502.5p	0.266118	0.0019327	0.00543701
SPC24 - hsa.miR.1976	1.92934e-12	1.57821e-05	2.96746e-18
TOP2A - hsa.let.7b.5p	1.20562e-12	0.000610112	1.98787e-16
TUBA4A - hsa.let.7b.5p	0.0207356	0.00864422	0.829259
TUBA4A - hsa.miR.150.3p	0.314722	0.884454	0.406579
TUBA4A - hsa.miR.486.5p	0.0105477	0.750288	0.0467192
TUBA4A - hsa.miR.6502.5p	0.0399098	0.102783	0.431604
TUBB4A - hsa.miR.30c.2.3p	5.04456e-09	0.0105923	1.32406e-11
VIM - hsa.miR.1911.5p	0.000200142	0.0895592	0.00116778
VIM - hsa.miR.203b.5p	0.00189172	0.164848	0.0285988
VIM - hsa.miR.26a.1.3p	0.207132	0.361504	0.150286
VIM - hsa.miR.3607.3p	0.753676	0.363452	0.949337
VIM - hsa.miR.539.5p	0.0246446	3.56265e-07	1.17977e-07
VIM - hsa.miR.708.3p	0.210878	0.0271918	0.701799
