# Supplementary material for: Novel miRNA-mRNA interactions conserved in essential cancer pathways
Source: Sci Rep. 2017 Apr 7;7:46101. doi: 10.1038/srep46101 (PMC5384238; doi:10.1038/srep46101)
Supplement: Supplementary Table 13 [file srep46101-s13.xls]

## Sheet: Cox PH coefficients
	BLCA	BRCA	CHOL	ESCA	HNSC	KICH	KIRC	KIRP	LIHC	LUAD	LUSC	PRAD	STAD	THCA	UCEC
AURKA - hsa.let.7c.5p	0.212205	0.230427	0.755097	0.209546	0.358322	3.0889	1.99799	0.443506	0.271349	0.284008	-0.0401666	-1.16931	-0.10414	0.959715	0.560816
AURKB - hsa.miR.204.5p	0.0191028	0.137873	0.344215	0.230402	-0.0180165	NA	1.26882	0.661924	0.156842	0.225155	-0.169171	-1.03833	-0.0557204	0.322087	0.678607
BIRC5 - hsa.miR.145.5p	0.235633	0.111026	0.344735	0.0212189	0.323831	1.32104	0.928634	0.873621	0.201439	0.232475	-0.13169	-1.36946	-0.0791357	0.356312	0.51577
BRCA1 - hsa.miR.139.5p	0.35394	0.389377	1.37742	0.0161197	-0.0191338	1.51928	0.929243	0.277471	0.108832	0.193405	-0.145106	-2.71043	-0.0359693	-0.367299	0.653623
BUB1B - hsa.let.7c.5p	0.293319	0.25922	0.660233	0.161035	0.249208	1.37956	1.16566	0.530262	0.180307	0.203404	-0.109526	-1.39093	0.144959	0.281956	-0.4597
CASC5 - hsa.miR.139.5p	0.371342	0.304587	0.493809	0.169799	0.288799	1.7173	1.03585	0.281796	0.0290186	0.26849	-0.135431	-1.49337	0.0760901	0.539217	0.650956
CCNE1 - hsa.miR.195.5p	0.000634447	0.208921	0.111167	0.0262651	-0.0791716	1.85103	1.25428	0.934859	0.0258223	0.21604	0.0498004	-6.0782	-0.00944151	-0.244656	0.270321
CCNE1 - hsa.miR.497.5p	0.000634447	0.208921	0.111167	0.0262651	-0.0791716	1.85103	1.25428	0.934859	0.0258223	0.21604	0.0498004	-6.0782	-0.00944151	-0.244656	0.270321
CDC20 - hsa.miR.139.3p	0.160813	0.135764	0.335527	0.103757	0.289488	1.20013	1.30075	0.734235	0.217923	0.246454	0.137225	-1.39781	-0.0489415	0.317118	0.685802
CDC45 - hsa.miR.490.3p	-0.0974533	0.143646	0.504325	0.104936	0.0536943	NA	1.18508	0.444009	0.15942	0.152659	-0.0932601	-2.3315	0.0520821	-0.234948	0.763962
CENPA - hsa.miR.195.5p	0.0705435	0.14056	0.443426	0.0660158	0.163296	NA	1.19128	0.791104	0.246244	0.212244	-0.127081	-1.18489	-0.0770913	NA	0.530429
CENPK - hsa.miR.101.3p	0.131846	0.147054	0.216808	0.338448	0.0175768	1.35825	1.31698	0.210999	0.16758	0.367402	-0.186251	-0.975733	0.121909	-0.0966484	0.550429
CENPK - hsa.miR.204.5p	0.131846	0.147054	0.216808	0.338448	0.0175768	1.35825	1.31698	0.210999	0.16758	0.367402	-0.186251	-0.975733	0.121909	-0.0966484	0.550429
CHEK1 - hsa.miR.195.5p	0.372957	0.396422	-0.291037	0.109145	-0.0630878	2.03661	1.37874	0.33723	0.294362	0.335601	-0.0763428	-2.60049	-0.13729	-1.0426	0.256094
E2F3 - hsa.miR.139.3p	0.0516406	0.389548	-0.478852	0.514132	-0.0181774	-1.31845	2.71472	0.92551	0.182862	-0.0989727	-0.108111	0.935423	-0.177294	1.27135	-0.817654
EZH2 - hsa.let.7c.5p	0.0886679	0.107491	0.61951	0.262902	-0.306186	1.6908	1.86135	0.338081	0.365369	0.174029	-0.179068	-1.0851	-0.139905	0.492981	1.03368
EZH2 - hsa.miR.195.5p	0.0886679	0.107491	0.61951	0.262902	-0.306186	1.6908	1.86135	0.338081	0.365369	0.174029	-0.179068	-1.0851	-0.139905	0.492981	1.03368
EZH2 - hsa.miR.497.5p	0.0886679	0.107491	0.61951	0.262902	-0.306186	1.6908	1.86135	0.338081	0.365369	0.174029	-0.179068	-1.0851	-0.139905	0.492981	1.03368
FOS - hsa.miR.181b.5p	-0.102654	-0.0822824	-0.0179743	0.0603345	-0.06497	-0.923678	-0.162869	0.267022	-0.118143	-0.100447	0.0563243	-0.596433	0.0351791	0.0728601	0.253592
FOS - hsa.miR.767.5p	-0.102654	-0.0822824	-0.0179743	0.0603345	-0.06497	-0.923678	-0.162869	0.267022	-0.118143	-0.100447	0.0563243	-0.596433	0.0351791	0.0728601	0.253592
HIST1H2BJ - hsa.miR.145.3p	-0.17112	0.124729	-0.0495935	0.132441	0.0339524	NA	-0.288379	NA	-0.0627167	0.0987731	-0.0309455	-1.33921	-0.129204	0.0383271	-0.298031
HJURP - hsa.let.7c.5p	-0.179879	0.167018	0.463737	0.241526	0.154905	NA	1.32696	0.709179	0.258327	0.27328	-0.157699	-0.861439	-0.0837165	0.298774	0.334102
HMGA2 - hsa.miR.139.3p	0.0319542	-0.110338	0.313345	-0.0832043	0.0822047	NA	0.349075	0.237288	NA	0.085415	-0.0122126	NA	0.209013	-0.268034	-0.347212
HMGA2 - hsa.miR.145.3p	0.0319542	-0.110338	0.313345	-0.0832043	0.0822047	NA	0.349075	0.237288	NA	0.085415	-0.0122126	NA	0.209013	-0.268034	-0.347212
KIF20A - hsa.miR.145.5p	0.0881086	0.191588	0.595451	0.235882	0.376548	1.26209	1.45213	0.71744	0.26651	0.32453	-0.0276668	-1.43258	0.14141	0.428389	0.47546
KIF20A - hsa.miR.490.3p	0.0881086	0.191588	0.595451	0.235882	0.376548	1.26209	1.45213	0.71744	0.26651	0.32453	-0.0276668	-1.43258	0.14141	0.428389	0.47546
MCM2 - hsa.miR.139.3p	0.341665	0.231699	0.701938	0.152936	-0.00088756	1.62299	1.52054	0.552225	0.266713	0.233968	0.0622709	0.355631	-0.119231	-0.581825	0.699892
MCM2 - hsa.miR.143.3p	0.341665	0.231699	0.701938	0.152936	-0.00088756	1.62299	1.52054	0.552225	0.266713	0.233968	0.0622709	0.355631	-0.119231	-0.581825	0.699892
NCAPG - hsa.miR.145.3p	0.0221064	0.238488	0.168675	0.242967	0.189351	1.33222	2.65702	0.442179	0.246624	0.268026	-0.0401731	-0.990228	0.00697189	0.41333	0.410822
NCAPG2 - hsa.let.7c.5p	0.415082	0.36444	1.29242	-0.00578746	-0.161147	2.2731	0.838631	0.622445	0.14709	0.303463	0.0397203	-3.22638	-0.216438	0.846072	0.678482
PKMYT1 - hsa.miR.195.5p	-0.0603116	-0.00416707	0.462677	0.111457	0.00941282	1.57962	1.22577	0.707994	0.0693204	0.2455	0.098399	-1.32808	-0.152477	0.257708	0.831766
PKMYT1 - hsa.miR.497.5p	-0.0603116	-0.00416707	0.462677	0.111457	0.00941282	1.57962	1.22577	0.707994	0.0693204	0.2455	0.098399	-1.32808	-0.152477	0.257708	0.831766
PPP1R12B - hsa.miR.4746.5p	-0.0839443	-0.135498	0.048152	0.0611932	-0.213946	-0.356429	-1.1386	0.332117	-0.608423	-0.0476792	0.0606121	0.970218	0.0509759	0.0620742	0.632524
PRKAR2B - hsa.miR.1269a	-0.000639856	-0.164982	0.0118262	-0.0396882	-0.149423	0.191087	0.190164	-0.0296952	-0.121058	0.0465792	0.0151226	-4.30315	0.0732201	0.617924	-0.555741
PRKAR2B - hsa.miR.135b.5p	-0.000639856	-0.164982	0.0118262	-0.0396882	-0.149423	0.191087	0.190164	-0.0296952	-0.121058	0.0465792	0.0151226	-4.30315	0.0732201	0.617924	-0.555741
SGOL1 - hsa.miR.195.5p	0.0444962	0.212453	0.227615	0.0448296	0.0965921	NA	1.15817	0.495624	0.228835	0.221201	-0.113521	-1.00043	-0.134832	NA	0.532258
SPC24 - hsa.miR.139.5p	-0.105413	0.0255484	0.276291	0.0197842	-0.0393377	1.86318	0.831428	0.55382	0.133858	0.272262	-0.206798	-1.39867	-0.244961	-0.199502	-0.0559271
SPC24 - hsa.miR.145.5p	-0.105413	0.0255484	0.276291	0.0197842	-0.0393377	1.86318	0.831428	0.55382	0.133858	0.272262	-0.206798	-1.39867	-0.244961	-0.199502	-0.0559271
SYNE1 - hsa.miR.196a.5p	-0.114826	-0.161766	0.0230884	-0.0497834	-0.171416	0.0107115	-0.877289	0.584229	-0.30342	-0.178342	0.230019	0.817495	0.0554867	0.199714	0.869799
TOP2A - hsa.let.7c.5p	0.25593	0.159153	0.695755	-0.0466308	0.23831	1.13687	1.15756	0.64353	0.191571	0.20721	-0.122401	-1.31241	-0.101914	0.473094	-0.482061
TOP2A - hsa.miR.145.5p	0.25593	0.159153	0.695755	-0.0466308	0.23831	1.13687	1.15756	0.64353	0.191571	0.20721	-0.122401	-1.31241	-0.101914	0.473094	-0.482061

## Sheet: Cox PH Pvals
	BLCA	BRCA	CHOL	ESCA	HNSC	KICH	KIRC	KIRP	LIHC	LUAD	LUSC	PRAD	STAD	THCA	UCEC
AURKA - hsa.let.7c.5p	0.282278	0.0388637	0.141801	0.382774	0.0186018	0.000109766	0.00110784	0.217499	0.0968674	0.0116833	0.816299	0.256546	0.453026	0.0875752	0.0458496
AURKB - hsa.miR.204.5p	0.915966	0.156086	0.255275	0.359048	0.89878	NA	0.000596702	0.0105964	0.175636	0.0118592	0.256274	0.196198	0.715494	0.346764	0.0156692
BIRC5 - hsa.miR.145.5p	0.215977	0.279052	0.326994	0.924495	0.0523066	0.000487317	0.00440953	0.00219202	0.077234	0.0138822	0.372183	0.0882942	0.582033	0.326623	0.0118296
BRCA1 - hsa.miR.139.5p	0.100587	0.00405652	0.0265046	0.954568	0.909411	0.0023695	0.101235	0.391236	0.586212	0.108224	0.331238	0.244726	0.867683	0.486614	0.015795
BUB1B - hsa.let.7c.5p	0.137408	0.0250164	0.11478	0.490191	0.131169	0.000263282	0.00245794	0.0841631	0.127906	0.0366403	0.508054	0.116816	0.423014	0.566152	0.0593435
CASC5 - hsa.miR.139.5p	0.0631476	0.00833111	0.209699	0.430731	0.0622894	0.000337143	0.0396044	0.347753	0.855969	0.00886568	0.449792	0.1251	0.66708	0.264121	0.00814813
CCNE1 - hsa.miR.195.5p	0.996779	0.0145103	0.802453	0.868842	0.63982	0.000493017	0.00284018	0.00698419	0.786174	0.0198509	0.70881	0.112766	0.929103	0.737648	0.130606
CCNE1 - hsa.miR.497.5p	0.996779	0.0145103	0.802453	0.868842	0.63982	0.000493017	0.00284018	0.00698419	0.786174	0.0198509	0.70881	0.112766	0.929103	0.737648	0.130606
CDC20 - hsa.miR.139.3p	0.35895	0.191032	0.300203	0.636099	0.0659139	0.000245505	0.000488576	0.0119212	0.0436664	0.011114	0.385239	0.0739255	0.760486	0.417785	0.0163451
CDC45 - hsa.miR.490.3p	0.574726	0.163548	0.197499	0.659579	0.722941	NA	0.00197158	0.0632634	0.173765	0.072916	0.498389	0.119607	0.749841	0.548782	0.0144378
CENPA - hsa.miR.195.5p	0.677822	0.147963	0.228276	0.78152	0.287045	NA	0.00100212	0.00233604	0.033691	0.0132056	0.39043	0.0944861	0.586407	NA	0.11589
CENPK - hsa.miR.101.3p	0.465914	0.255508	0.584871	0.216616	0.886055	0.000341028	0.00631073	0.478568	0.173976	0.000833405	0.238535	0.275961	0.546099	0.795923	0.064098
CENPK - hsa.miR.204.5p	0.465914	0.255508	0.584871	0.216616	0.886055	0.000341028	0.00631073	0.478568	0.173976	0.000833405	0.238535	0.275961	0.546099	0.795923	0.064098
CHEK1 - hsa.miR.195.5p	0.115795	0.00536935	0.587328	0.679447	0.741142	0.0714717	0.035508	0.495466	0.175779	0.00692816	0.685034	0.234108	0.516999	0.188345	0.57525
E2F3 - hsa.miR.139.3p	0.774017	0.025229	0.408886	0.151576	0.910378	0.224492	0.00386107	0.140466	0.342191	0.633749	0.583826	0.578905	0.574973	0.221947	0.0197356
EZH2 - hsa.let.7c.5p	0.664762	0.468892	0.24353	0.464081	0.0524998	0.000360055	0.00629144	0.396434	0.0511562	0.182537	0.214511	0.273632	0.487297	0.353528	0.0148091
EZH2 - hsa.miR.195.5p	0.664762	0.468892	0.24353	0.464081	0.0524998	0.000360055	0.00629144	0.396434	0.0511562	0.182537	0.214511	0.273632	0.487297	0.353528	0.0148091
EZH2 - hsa.miR.497.5p	0.664762	0.468892	0.24353	0.464081	0.0524998	0.000360055	0.00629144	0.396434	0.0511562	0.182537	0.214511	0.273632	0.487297	0.353528	0.0148091
FOS - hsa.miR.181b.5p	0.401239	0.309089	0.944372	0.668764	0.410434	0.0449487	0.593362	0.1694	0.26627	0.325651	0.541352	0.274558	0.769753	0.770769	0.154394
FOS - hsa.miR.767.5p	0.401239	0.309089	0.944372	0.668764	0.410434	0.0449487	0.593362	0.1694	0.26627	0.325651	0.541352	0.274558	0.769753	0.770769	0.154394
HIST1H2BJ - hsa.miR.145.3p	0.114722	0.167298	0.792685	0.414812	0.699529	NA	0.42548	NA	0.483722	0.176316	0.702689	0.20056	0.282875	0.936038	0.116694
HJURP - hsa.let.7c.5p	0.334997	0.113441	0.223547	0.368699	0.310986	NA	0.000572716	0.0065006	0.0568714	0.00509516	0.327208	0.165764	0.58603	0.387139	0.31767
HMGA2 - hsa.miR.139.3p	0.532806	0.201141	0.0698411	0.39085	0.132744	NA	0.00486401	0.0136884	NA	0.0227541	0.776666	NA	0.00544047	0.0355285	0.00163636
HMGA2 - hsa.miR.145.3p	0.532806	0.201141	0.0698411	0.39085	0.132744	NA	0.00486401	0.0136884	NA	0.0227541	0.776666	NA	0.00544047	0.0355285	0.00163636
KIF20A - hsa.miR.145.5p	0.628039	0.0702441	0.161686	0.31767	0.0109682	0.000224528	0.00051479	0.011191	0.0391759	0.00445763	0.86797	0.103157	0.45866	0.141686	0.0842643
KIF20A - hsa.miR.490.3p	0.628039	0.0702441	0.161686	0.31767	0.0109682	0.000224528	0.00051479	0.011191	0.0391759	0.00445763	0.86797	0.103157	0.45866	0.141686	0.0842643
MCM2 - hsa.miR.139.3p	0.0817754	0.141887	0.315287	0.490378	0.995085	0.00538283	0.0257444	0.189625	0.0900932	0.074719	0.678923	0.777366	0.544218	0.385519	0.0218164
MCM2 - hsa.miR.143.3p	0.0817754	0.141887	0.315287	0.490378	0.995085	0.00538283	0.0257444	0.189625	0.0900932	0.074719	0.678923	0.777366	0.544218	0.385519	0.0218164
NCAPG - hsa.miR.145.3p	0.898815	0.0284185	0.67985	0.333138	0.248587	0.000206981	0.00268416	0.11404	0.0398116	0.00338309	0.822229	0.172862	0.967752	0.216022	0.174501
NCAPG2 - hsa.let.7c.5p	0.0464645	0.031441	0.0760719	0.977373	0.277505	0.000463956	0.218074	0.136535	0.459953	0.0534928	0.831012	0.188374	0.296577	0.134626	0.0201002
PKMYT1 - hsa.miR.195.5p	0.740475	0.969094	0.346326	0.571135	0.941601	0.000844888	0.00279322	0.00713617	0.597558	0.0234619	0.455035	0.199039	0.287611	0.602395	0.0107696
PKMYT1 - hsa.miR.497.5p	0.740475	0.969094	0.346326	0.571135	0.941601	0.000844888	0.00279322	0.00713617	0.597558	0.0234619	0.455035	0.199039	0.287611	0.602395	0.0107696
PPP1R12B - hsa.miR.4746.5p	0.563302	0.510159	0.909104	0.737366	0.0912803	0.485112	0.0469212	0.274446	0.0053654	0.738187	0.645644	0.293705	0.624493	0.890772	0.021249
PRKAR2B - hsa.miR.1269a	0.995105	0.131781	0.960891	0.785855	0.108783	0.502852	0.661898	0.897949	0.224923	0.674319	0.87735	0.126298	0.504476	0.147582	0.0160222
PRKAR2B - hsa.miR.135b.5p	0.995105	0.131781	0.960891	0.785855	0.108783	0.502852	0.661898	0.897949	0.224923	0.674319	0.87735	0.126298	0.504476	0.147582	0.0160222
SGOL1 - hsa.miR.195.5p	0.785132	0.038571	0.540066	0.865212	0.522021	NA	0.0030643	0.117576	0.0766907	0.0226232	0.49516	0.166911	0.42021	NA	0.0278543
SPC24 - hsa.miR.139.5p	0.580947	0.823441	0.402371	0.933351	0.771515	0.000320122	0.0056362	0.0844482	0.314181	0.0136866	0.170638	0.16361	0.242524	0.704233	0.868431
SPC24 - hsa.miR.145.5p	0.580947	0.823441	0.402371	0.933351	0.771515	0.000320122	0.0056362	0.0844482	0.314181	0.0136866	0.170638	0.16361	0.242524	0.704233	0.868431
SYNE1 - hsa.miR.196a.5p	0.400199	0.273047	0.934791	0.726498	0.0834673	0.978055	0.0382077	0.143423	0.0479938	0.117716	0.0346366	0.487294	0.645164	0.565115	0.007144
TOP2A - hsa.let.7c.5p	0.161579	0.0896941	0.0986941	0.756441	0.132128	0.000183957	0.00563758	0.00984247	0.0929081	0.0319016	0.391927	0.137578	0.458095	0.163506	0.0186607
TOP2A - hsa.miR.145.5p	0.161579	0.0896941	0.0986941	0.756441	0.132128	0.000183957	0.00563758	0.00984247	0.0929081	0.0319016	0.391927	0.137578	0.458095	0.163506	0.0186607
