# Supplementary material for: Novel miRNA-mRNA interactions conserved in essential cancer pathways
Source: Sci Rep. 2017 Apr 7;7:46101. doi: 10.1038/srep46101 (PMC5384238; doi:10.1038/srep46101)
Supplement: Supplementary Table 14 [file srep46101-s14.xls]

## Sheet: Cox PH coefficients
	LUAD	LUSC
AURKA - hsa.let.7b.5p	0.284008	-0.0458664
BRCA1 - hsa.miR.1976	0.193405	-0.139574
BUB1B - hsa.let.7b.5p	0.203404	-0.109755
CBX2 - hsa.let.7b.5p	0.0810369	-0.00666189
CCNE1 - hsa.miR.1976	0.21604	0.0510277
CDC14A - hsa.miR.424.5p	-0.0642489	-0.10257
CDC14A - hsa.miR.708.5p	-0.0642489	-0.10257
CDC7 - hsa.miR.4777.3p	0.278876	-0.0468796
CDT1 - hsa.miR.1976	0.282814	0.0873135
CENPL - hsa.miR.1976	0.182421	-0.202432
CENPN - hsa.let.7b.5p	0.316331	-0.0176168
CENPN - hsa.miR.223.3p	0.316331	-0.0176168
CEP72 - hsa.miR.1976	-0.0145175	-0.0752429
CEP72 - hsa.miR.223.3p	-0.0145175	-0.0752429
CHEK2 - hsa.miR.1976	-0.0195366	-0.366569
CLSPN - hsa.miR.1976	0.137122	0.139785
DAPK2 - hsa.miR.29b.3p	-0.370024	0.0706397
DAPK2 - hsa.miR.370.3p	-0.370024	0.0706397
DAPK2 - hsa.miR.541.3p	-0.370024	0.0706397
DKC1 - hsa.miR.1976	0.208446	-0.179773
DMC1 - hsa.miR.1976	-0.0250141	0.0487383
E2F1 - hsa.miR.1976	0.133388	0.0270321
ESPL1 - hsa.let.7b.5p	0.208776	-0.0228874
ETS1 - hsa.miR.570.3p	0.196324	0.207805
ETS1 - hsa.miR.708.3p	0.196324	0.207805
EXO1 - hsa.miR.150.3p	0.253782	-0.153639
EZH2 - hsa.let.7b.5p	0.174029	-0.168859
GADD45B - hsa.miR.370.3p	0.259971	0.14265
GINS4 - hsa.miR.1976	0.10841	-0.0135371
HJURP - hsa.let.7b.5p	0.27328	-0.14662
HMGA2 - hsa.miR.4777.3p	0.085415	-0.0100644
IRAK1 - hsa.miR.140.3p	0.387683	0.183094
IRAK1 - hsa.miR.150.3p	0.387683	0.183094
IRAK1 - hsa.miR.1976	0.387683	0.183094
IRAK1 - hsa.miR.27a.5p	0.387683	0.183094
IRAK1 - hsa.miR.486.5p	0.387683	0.183094
IRAK1 - hsa.miR.598.3p	0.387683	0.183094
IRAK1 - hsa.miR.6134	0.387683	0.183094
JUN - hsa.miR.203b.5p	-0.0249343	0.358954
JUN - hsa.miR.494.3p	-0.0249343	0.358954
KIF20A - hsa.miR.1976	0.32453	-0.0248668
MAP2K6 - hsa.miR.30c.2.3p	0.0354291	-0.0900203
MCM8 - hsa.miR.1976	0.204677	0.0510246
NCAPD2 - hsa.miR.1976	0.414786	-0.215523
NCAPD2 - hsa.miR.223.3p	0.414786	-0.215523
NCAPD3 - hsa.let.7b.5p	0.0608637	0.129028
NCAPD3 - hsa.miR.1976	0.0608637	0.129028
NCAPD3 - hsa.miR.34c.5p	0.0608637	0.129028
NCAPG - hsa.miR.150.3p	0.268026	-0.0326094
NCAPG - hsa.miR.223.3p	0.268026	-0.0326094
NCAPG2 - hsa.let.7b.5p	0.303463	0.0507452
NCAPH - hsa.miR.1976	0.222478	-0.0107403
NFKBIA - hsa.miR.449c.5p	0.198763	0.0574655
ORC6 - hsa.miR.223.3p	0.0512747	-0.248013
PIK3R5 - hsa.miR.210.5p	0.16503	0.114001
PIK3R5 - hsa.miR.216a.3p	0.16503	0.114001
PIK3R5 - hsa.miR.3940.5p	0.16503	0.114001
PIK3R5 - hsa.miR.4652.5p	0.16503	0.114001
PRKCQ - hsa.miR.548v	0.060616	0.0659713
PRKCQ - hsa.miR.616.3p	0.060616	0.0659713
SMC1B - hsa.miR.6502.5p	0.0311908	0.137505
SPC24 - hsa.miR.1976	0.272262	-0.202393
TOP2A - hsa.let.7b.5p	0.20721	-0.116933
TUBA4A - hsa.let.7b.5p	0.154585	0.0911211
TUBA4A - hsa.miR.150.3p	0.154585	0.0911211
TUBA4A - hsa.miR.486.5p	0.154585	0.0911211
TUBA4A - hsa.miR.6502.5p	0.154585	0.0911211
TUBB4A - hsa.miR.30c.2.3p	0.1059	-0.190793
VIM - hsa.miR.1911.5p	0.247601	0.101763
VIM - hsa.miR.203b.5p	0.247601	0.101763
VIM - hsa.miR.26a.1.3p	0.247601	0.101763
VIM - hsa.miR.3607.3p	0.247601	0.101763
VIM - hsa.miR.539.5p	0.247601	0.101763
VIM - hsa.miR.708.3p	0.247601	0.101763

## Sheet: Cox PH Pvalues
	LUAD	LUSC
AURKA - hsa.let.7b.5p	0.0116833	0.789874
BRCA1 - hsa.miR.1976	0.108224	0.348876
BUB1B - hsa.let.7b.5p	0.0366403	0.506507
CBX2 - hsa.let.7b.5p	0.410772	0.935439
CCNE1 - hsa.miR.1976	0.0198509	0.701668
CDC14A - hsa.miR.424.5p	0.713202	0.490961
CDC14A - hsa.miR.708.5p	0.713202	0.490961
CDC7 - hsa.miR.4777.3p	0.0234846	0.772409
CDT1 - hsa.miR.1976	0.0196937	0.552912
CENPL - hsa.miR.1976	0.3049	0.256579
CENPN - hsa.let.7b.5p	0.0187351	0.913309
CENPN - hsa.miR.223.3p	0.0187351	0.913309
CEP72 - hsa.miR.1976	0.932132	0.605846
CEP72 - hsa.miR.223.3p	0.932132	0.605846
CHEK2 - hsa.miR.1976	0.878878	0.0334237
CLSPN - hsa.miR.1976	0.113102	0.31917
DAPK2 - hsa.miR.29b.3p	0.00132909	0.514986
DAPK2 - hsa.miR.370.3p	0.00132909	0.514986
DAPK2 - hsa.miR.541.3p	0.00132909	0.514986
DKC1 - hsa.miR.1976	0.370939	0.371603
DMC1 - hsa.miR.1976	0.76585	0.534523
E2F1 - hsa.miR.1976	0.259063	0.854241
ESPL1 - hsa.let.7b.5p	0.013821	0.873522
ETS1 - hsa.miR.570.3p	0.210669	0.0710085
ETS1 - hsa.miR.708.3p	0.210669	0.0710085
EXO1 - hsa.miR.150.3p	0.0056673	0.274319
EZH2 - hsa.let.7b.5p	0.182537	0.238677
GADD45B - hsa.miR.370.3p	0.0571525	0.230498
GINS4 - hsa.miR.1976	0.303762	0.919025
HJURP - hsa.let.7b.5p	0.00509516	0.360001
HMGA2 - hsa.miR.4777.3p	0.0227541	0.814714
IRAK1 - hsa.miR.140.3p	0.0987909	0.416241
IRAK1 - hsa.miR.150.3p	0.0987909	0.416241
IRAK1 - hsa.miR.1976	0.0987909	0.416241
IRAK1 - hsa.miR.27a.5p	0.0987909	0.416241
IRAK1 - hsa.miR.486.5p	0.0987909	0.416241
IRAK1 - hsa.miR.598.3p	0.0987909	0.416241
IRAK1 - hsa.miR.6134	0.0987909	0.416241
JUN - hsa.miR.203b.5p	0.874963	0.00937305
JUN - hsa.miR.494.3p	0.874963	0.00937305
KIF20A - hsa.miR.1976	0.00445763	0.881015
MAP2K6 - hsa.miR.30c.2.3p	0.696797	0.390801
MCM8 - hsa.miR.1976	0.159234	0.756699
NCAPD2 - hsa.miR.1976	0.0141793	0.238722
NCAPD2 - hsa.miR.223.3p	0.0141793	0.238722
NCAPD3 - hsa.let.7b.5p	0.725108	0.47195
NCAPD3 - hsa.miR.1976	0.725108	0.47195
NCAPD3 - hsa.miR.34c.5p	0.725108	0.47195
NCAPG - hsa.miR.150.3p	0.00338309	0.854775
NCAPG - hsa.miR.223.3p	0.00338309	0.854775
NCAPG2 - hsa.let.7b.5p	0.0534928	0.783823
NCAPH - hsa.miR.1976	0.0165045	0.947377
NFKBIA - hsa.miR.449c.5p	0.220556	0.699591
ORC6 - hsa.miR.223.3p	0.74903	0.0302207
PIK3R5 - hsa.miR.210.5p	0.208689	0.256554
PIK3R5 - hsa.miR.216a.3p	0.208689	0.256554
PIK3R5 - hsa.miR.3940.5p	0.208689	0.256554
PIK3R5 - hsa.miR.4652.5p	0.208689	0.256554
PRKCQ - hsa.miR.548v	0.505504	0.42045
PRKCQ - hsa.miR.616.3p	0.505504	0.42045
SMC1B - hsa.miR.6502.5p	0.548517	0.0238027
SPC24 - hsa.miR.1976	0.0136866	0.178734
TOP2A - hsa.let.7b.5p	0.0319016	0.41191
TUBA4A - hsa.let.7b.5p	0.277703	0.398619
TUBA4A - hsa.miR.150.3p	0.277703	0.398619
TUBA4A - hsa.miR.486.5p	0.277703	0.398619
TUBA4A - hsa.miR.6502.5p	0.277703	0.398619
TUBB4A - hsa.miR.30c.2.3p	0.380865	0.0871766
VIM - hsa.miR.1911.5p	0.0840248	0.380263
VIM - hsa.miR.203b.5p	0.0840248	0.380263
VIM - hsa.miR.26a.1.3p	0.0840248	0.380263
VIM - hsa.miR.3607.3p	0.0840248	0.380263
VIM - hsa.miR.539.5p	0.0840248	0.380263
VIM - hsa.miR.708.3p	0.0840248	0.380263
